# Supplementary material for: Evidences and perspectives of transjugular intrahepatic portosystemic shunt: A bibliometric analysis from 1990 to 2024
Source: Medicine (Baltimore). 2025 Nov 28;104(48):e46229. doi: 10.1097/MD.0000000000046229 (PMC12662489; doi:10.1097/MD.0000000000046229)
Supplement: Supplementary file 1 [file medi-104-e46229-s001.xlsx]

## Sheet: Sheet1
FN Clarivate Analytics Web of Science
VR 1.0
PT J
AU McLellan, S
deSilva, R
Sandercock, PA
Hayes, PC
Dillon, J
Redhead, D
AF McLellan, S
deSilva, R
Sandercock, PA
Hayes, PC
Dillon, J
Redhead, D
TI Spontaneous spinal epidural haemorrhage complicating transjugular
intrahepatic portosystemic stent shunting
SO POSTGRADUATE MEDICAL JOURNAL
LA English
DT Article
DE transjugular intrahepatic portosystemic stent shunting; spinal epidural
haemorrhage
ID DISTAL SPLENORENAL SHUNT; TRIAL
AB A patient with chronic liver disease and portal hypertension who developed acute spinal cord compression following transjugular intrahepatic portosystemic stent shunting is described. Radiological and pathological examinations revealed an epidural haematoma.
C1 WESTERN GEN HOSP,DEPT CLIN NEUROL,EDINBURGH EH4 2XU,MIDLOTHIAN,SCOTLAND.
ROYAL EDINBURGH & ASSOCIATED HOSP,DEPT MED,EDINBURGH,MIDLOTHIAN,SCOTLAND.
ROYAL EDINBURGH & ASSOCIATED HOSP,DEPT RADIOL,EDINBURGH,MIDLOTHIAN,SCOTLAND.
C3 University of Edinburgh; Royal Infirmary of Edinburgh; Royal Infirmary
of Edinburgh
RI sandercock, peter/GQI-3167-2022; Dillon, John/A-2478-2013
OI Dillon, John/0000-0002-2164-4476
CR CUBE HM, 1962, J NEUROSURG, V19, P171, DOI 10.3171/jns.1962.19.2.0171
FLEIG WE, 1989, ENDOSCOPY, V21, P89, DOI 10.1055/s-2007-1012908
HARLEY HAJ, 1986, GASTROENTEROLOGY, V91, P802, DOI 10.1016/0016-5085(86)90679-7
JALAN R, 1994, Q J MED, V87, P565
KAPLAN LI, 1949, AM J SURG, V78, P356, DOI 10.1016/0002-9610(49)90354-2
LOWREY JJ, 1959, J NEUROSURG, V16, P508, DOI 10.3171/jns.1959.16.5.0508
SCHULTZ EC, 1953, J NEUROSURG, V10, P608, DOI 10.3171/jns.1953.10.6.0608
SPINA GP, 1990, ANN SURG, V211, P178, DOI 10.1097/00000658-199002000-00010
NR 8
TC 1
Z9 1
U1 0
U2 0
PU BRITISH MED JOURNAL PUBL GROUP
PI LONDON
PA BRITISH MED ASSOC HOUSE, TAVISTOCK SQUARE, LONDON, ENGLAND WC1H 9JR
SN 0032-5473
J9 POSTGRAD MED J
JI Postgrad. Med. J.
PD OCT
PY 1997
VL 73
IS 864
BP 649
EP 650
DI 10.1136/pgmj.73.864.649
PG 2
WC Medicine, General & Internal
WE Science Citation Index Expanded (SCI-EXPANDED)
SC General & Internal Medicine
GA YB624
UT WOS:A1997YB62400014
PM 9497978
OA Green Published
DA 2025-01-01
ER
PT J
AU McAvoy, NC
Hayes, PC
AF McAvoy, Norma C.
Hayes, Peter C.
TI The use of transjugular intrahepatic portosystemic stent shunt in the
management of acute oesophageal variceal haemorrhage
SO EUROPEAN JOURNAL OF GASTROENTEROLOGY & HEPATOLOGY
LA English
DT Review
DE endoscopic band ligation; salvage transjugular intrahepatic
portosystemic stent shunt; transjugular intrahepatic portosystemic stent
shunt; variceal haemorrhage
ID CIRRHOTIC-PATIENTS; GASTROINTESTINAL HEMORRHAGE; BACTERIAL-INFECTION;
PORTAL-HYPERTENSION; ENDOSCOPIC LIGATION; ANTIBIOTIC-PROPHYLAXIS;
SALVAGE TREATMENT; SCLEROTHERAPY; TIPS; ENCEPHALOPATHY
AB Variceal haemorrhage is a common and serious complication of portal hypertension. Endoscopic therapy is successful in the majority in controlling bleeding but in those who continue to bleed transjugular intrahepatic portosystemic stent shunt is highly effective in achieving haemostasis, although the evidence base that this is associated with improved survival is limited. This review discusses …
C1 Royal Infirm Edinburgh NHS Trust, Scottish Liver Transplant Unit, Edinburgh EH16 4SA, Midlothian, Scotland.
Royal Infirm Edinburgh NHS Trust, Dept Hepatol, Edinburgh EH16 4SA, Midlothian, Scotland.
C3 University of Edinburgh; Royal Infirmary of Edinburgh; Royal Infirmary
of Edinburgh; University of Edinburgh
RP McAvoy, NC (通讯作者)，Royal Infirm Edinburgh NHS Trust, Scottish Liver Transplant Unit, Edinburgh EH16 4SA, Midlothian, Scotland.
EM norma.mcavoy@ed.ac.uk
CR ARGERINOS A, 1997, LANCET, V350, P1495
Azoulay D, 1996, PRESSE MED, V25, P842
Azoulay D, 2001, J HEPATOL, V35, P590, DOI 10.1016/S0168-8278(01)00185-4
Bañares R, 2002, HEPATOLOGY, V35, P609, DOI 10.1053/jhep.2002.31354
Bañares R, 1998, AM J GASTROENTEROL, V93, P75, DOI 10.1111/j.1572-0241.1998.075_c.x
Barton RE, 1995, SEMIN INTERVENT RAD, V12, P364, DOI 10.1055/s-0028-1082233
BEPPU K, 1981, GASTROINTEST ENDOSC, V27, P213, DOI 10.1016/S0016-5107(81)73224-3
BERNARD B, 1995, GASTROENTEROLOGY, V108, P1828, DOI 10.1016/0016-5085(95)90146-9
Bernard B, 1999, HEPATOLOGY, V29, P1655, DOI 10.1002/hep.510290608
BLAISE M, 1994, HEPATOLOGY, V20, P34, DOI 10.1002/hep.1840200107
Boyer TD, 2003, GASTROENTEROLOGY, V124, P1700, DOI 10.1016/S0016-5085(03)00377-9
Bureau C, 2004, GASTROENTEROLOGY, V126, P469, DOI 10.1053/j.gastro.2003.11.016
Cabrera J, 1996, GASTROENTEROLOGY, V110, P832, DOI 10.1053/gast.1996.v110.pm8608893
Calés P, 2001, NEW ENGL J MED, V344, P23, DOI 10.1056/NEJM200101043440104
CONN HO, 1975, GASTROENTEROLOGY, V68, P211
DAMICO G, 1995, HEPATOLOGY, V22, P332, DOI 10.1002/hep.1840220145
DEDOMBAL FT, 1986, ENDOSCOPY, V18, P6, DOI 10.1055/s-2007-1018418
DEFRANCHIS R, 1988, NEW ENGL J MED, V319, P983
GORES GJ, 1989, GASTROENTEROLOGY, V96, P1552, DOI 10.1016/0016-5085(89)90526-X
Goulis J, 1998, HEPATOLOGY, V27, P1207, DOI 10.1002/hep.510270504
Haskal Ziv J, 2003, J Vasc Interv Radiol, V14, pS265
Haskal ZJ, 2001, J VASC INTERV RADIOL, V12, P131, DOI 10.1016/S1051-0443(07)61817-X
Hsieh WJ, 1998, AM J GASTROENTEROL, V93, P962
JALAN R, 1995, AM J GASTROENTEROL, V90, P1932
JALAN R, 1995, J HEPATOL, V23, P123, DOI 10.1016/0168-8278(95)80325-4
JALAN R, 2000, BR SOC GASTROENTE S3, V46, P1
KRAVETZ D, 1989, HEPATOLOGY, V9, P808, DOI 10.1002/hep.1840090603
LAINE L, 1995, ANN INTERN MED, V123, P280, DOI 10.7326/0003-4819-123-4-199508150-00007
LEVACHER S, 1995, LANCET, V346, P865, DOI 10.1016/S0140-6736(95)92708-5
Luketic VA, 2000, GASTROENTEROL CLIN N, V29, P387, DOI 10.1016/S0889-8553(05)70120-5
MCCORMICK PA, 1994, BRIT J SURG, V81, P1324, DOI 10.1002/bjs.1800810922
Moitinho E, 1999, GASTROENTEROLOGY, V117, P626, DOI 10.1016/S0016-5085(99)70455-5
Monescillo A, 2004, HEPATOLOGY, V40, P793, DOI 10.1002/hep.20386
PANES J, 1988, DIGEST DIS SCI, V33, P454, DOI 10.1007/BF01536031
Pauwels A, 1996, HEPATOLOGY, V24, P802
RICHTER GM, 1990, RADIOLOGY, V174, P1027, DOI 10.1148/radiology.174.3.174-3-1027
ROSSLE M, 1989, LANCET, V2, P153
ROSSLE M, 1994, NEW ENGL J MED, V330, P165, DOI 10.1056/NEJM199401203300303
SANYAL AJ, 1994, HEPATOLOGY, V20, P46, DOI 10.1002/hep.1840200109
Sanyal AJ, 1996, GASTROENTEROLOGY, V111, P138, DOI 10.1053/gast.1996.v111.pm8698192
SELBY WS, 1994, GASTROINTEST ENDOSC, V40, P680, DOI 10.1016/S0016-5107(94)70109-1
Soares-Weiser K., 2002, Cochrane Database of Systematic Reviews, V2, pCD002907, DOI [DOI 10.1002/14651858.CD002907, 10.1002/14651858.CD002907]
SOMBERG KA, 1995, AM J GASTROENTEROL, V90, P549
Sung JJY, 1995, LANCET, V346, P1666, DOI 10.1016/S0140-6736(95)92840-5
VANSTIEGMANN G, 1986, GASTROINTEST ENDOSC, V32, P230, DOI 10.1016/S0016-5107(86)71815-4
Vlavianos P, 1999, CLIN SCI, V96, P475, DOI 10.1042/CS19980411
WILLIAMS R, 1986, DIGEST DIS SCI, V31, P108
YOUNG MF, 1993, GASTROINTEST ENDOSC, V39, P119, DOI 10.1016/S0016-5107(93)70049-8
NR 48
TC 13
Z9 15
U1 0
U2 0
PU LIPPINCOTT WILLIAMS & WILKINS
PI PHILADELPHIA
PA 530 WALNUT ST, PHILADELPHIA, PA 19106-3621 USA
SN 0954-691X
J9 EUR J GASTROEN HEPAT
JI Eur. J. Gastroenterol. Hepatol.
PD NOV
PY 2006
VL 18
IS 11
BP 1135
EP 1141
PG 7
WC Gastroenterology & Hepatology
WE Science Citation Index Expanded (SCI-EXPANDED)
SC Gastroenterology & Hepatology
GA 128GL
UT WOS:000243646100003
PM 17033431
DA 2025-01-01
ER
PT J
AU Therapondos, G
Wong, F
AF Therapondos, George
Wong, Florence
TI Miscellaneous indications for transjugular intrahepatic portosystemic
stent-shunt
SO EUROPEAN JOURNAL OF GASTROENTEROLOGY & HEPATOLOGY
LA English
DT Review
DE gastric antral vascular ectasia; hepatic hydrothorax; hepatopulmonary
syndrome; liver transplantation; polycystic liver disease; portal
hypertensive gastropathy; transjugular intrahepatic portosystemic
stent-shunt; veno-occlusive disease
ID REFRACTORY HEPATIC HYDROTHORAX; SEVERE VENOOCCLUSIVE DISEASE; POLYCYSTIC
LIVER-DISEASE; PORTAL HYPERTENSIVE GASTROPATHY;
BONE-MARROW-TRANSPLANTATION; ANTRAL VASCULAR ECTASIA; HEPATOPULMONARY
SYNDROME; CIRRHOTIC-PATIENTS; ABDOMINAL OPERATIONS; INTRACTABLE ASCITES
AB This review will discuss the use of transjugular intrahepatic portosystemic stent-shunt in a number of relatively uncommon clinical situations. In particular, we will focus our paper on the use of transjugular intrahepatic portosystemic stent-shunt for hepatic hydrothorax, hepatopulmonary syndrome, veno-occlusive disease, portal hypertensive gastropathy and gastric antral vascular ectasia, bef…
C1 Univ Toronto, Toronto Gen Hosp, Dept Med, Div Gastroenterol, Toronto, ON, Canada.
C3 University of Toronto; University Health Network Toronto; Toronto
General Hospital
RP Therapondos, G (通讯作者)，Multiorgan Transplant Program, NCSB 11 C-1222,585 Univ Ave, Toronto, ON M5G 2N2, Canada.
EM george.therapondos@utoronto.ca
RI Therapondos, George/L-8140-2016
OI Therapondos, George/0000-0002-6113-4972
CR Ackerman Z, 1997, J CLIN GASTROENTEROL, V25, P619, DOI 10.1097/00004836-199712000-00014
ALBERTS WM, 1991, ARCH INTERN MED, V151, P2383, DOI 10.1001/archinte.151.12.2383
ALLGAIER HP, 1995, J HEPATOL, V23, P102, DOI 10.1016/0168-8278(95)80318-1
Amesur NB, 1999, J VASC INTERV RADIOL, V10, P569, DOI 10.1016/S1051-0443(99)70085-0
Andrade RJ, 1996, J CLIN GASTROENTEROL, V22, P305, DOI 10.1097/00004836-199606000-00013
Azoulay D, 1998, CLIN NEPHROL, V50, P118
Azoulay D, 2000, BONE MARROW TRANSPL, V25, P987, DOI 10.1038/sj.bmt.1702386
Azoulay D, 2001, J AM COLL SURGEONS, V193, P46, DOI 10.1016/S1072-7515(01)00911-5
Bahramipour PF, 2000, CARDIOVASC INTER RAD, V23, P232, DOI 10.1007/s002700010051
Boyer TD, 2005, HEPATOLOGY, V41, P386, DOI 10.1002/hep.20559
Brown RS, 1997, ADV INTERNAL MED, V42, P485
Buchholz S, 2000, CHEST, V117, P248, DOI 10.1378/chest.117.1.248
CHEN A, 1988, J CLIN GASTROENTEROL, V10, P663, DOI 10.1097/00004836-198812000-00019
Chevallier P, 2004, J VASC INTERV RADIOL, V15, P647, DOI 10.1097/01.RVI.0000127885.68273.E9
Conklin LD, 2000, ANN THORAC SURG, V69, P609, DOI 10.1016/S0003-4975(99)01351-X
Corley DA, 1997, GASTROENTEROLOGY, V113, P728, DOI 10.1053/gast.1997.v113.agast971130728
DATTA N, 1984, JAMA-J AM MED ASSOC, V252, P210, DOI 10.1001/jama.252.2.210
Degawa M, 1999, J GASTROENTEROL, V34, P128, DOI 10.1007/s005350050228
DeLeve LD, 2002, SEMIN LIVER DIS, V22, P27, DOI 10.1055/s-2002-23204
EMERSON PA, 1955, LANCET, V1, P487
Fried MW, 1996, HEPATOLOGY, V24, P588, DOI 10.1002/hep.510240321
GARRISON RN, 1984, ANN SURG, V199, P648, DOI 10.1097/00000658-198406000-00003
GIACOBBE A, 1993, J CLIN GASTROENTEROL, V17, P271, DOI 10.1097/00004836-199310000-00024
Gil A, 2004, EJSO-EUR J SURG ONC, V30, P46, DOI 10.1016/j.ejso.2003.10.014
Gordon FD, 1997, HEPATOLOGY, V25, P1366, DOI 10.1002/hep.510250611
Guglielmi A, 1999, SURG TODAY, V29, P902, DOI 10.1007/BF02482783
Gur C, 2004, LIVER INT, V24, P281, DOI 10.1111/j.1478-3231.2004.0936.x
HOBBS CL, 1982, ARCH SURG-CHICAGO, V117, P1233
Jeffries MA, 1998, LIVER TRANSPLANT SUR, V4, P416, DOI 10.1002/lt.500040506
JOHNSTON RF, 1964, ANN INTERN MED, V61, P385, DOI 10.7326/0003-4819-61-3-385
Kamath PS, 2000, GASTROENTEROLOGY, V118, P905, DOI 10.1016/S0016-5085(00)70176-4
KIRSCH CM, 1991, AM J MED SCI, V302, P103, DOI 10.1097/00000441-199108000-00007
KROWKA MJ, 1993, SEMIN LIVER DIS, V13, P414
Lasch HM, 2001, LIVER TRANSPLANT, V7, P147, DOI 10.1053/jlts.2001.21287
Lerut JP, 1999, TRANSPLANTATION, V68, P379, DOI 10.1097/00007890-199908150-00009
LEVEEN HH, 1984, AM J SURG, V148, P210, DOI 10.1016/0002-9610(84)90222-8
Mansour A, 1997, SURGERY, V122, P730, DOI 10.1016/S0039-6060(97)90080-5
McCormick PA, 1998, GUT, V42, P750, DOI 10.1136/gut.42.5.750
Mezawa S, 2001, AM J GASTROENTEROL, V96, P1155
MORROW CS, 1958, ANN INTERN MED, V49, P193, DOI 10.7326/0003-4819-49-1-193
MOULIN G, 1995, CARDIOVASC INTER RAD, V18, P186
NAKAMURA T, 1965, J LAB CLIN MED, V65, P114
Paramesh AS, 2003, PEDIATR TRANSPLANT, V7, P157, DOI 10.1034/j.1399-3046.2003.00033.x
Richard HM, 1998, J VASC INTERV RADIOL, V9, P137, DOI 10.1016/S1051-0443(98)70495-6
RIEGLER JL, 1995, GASTROENTEROLOGY, V109, P978, DOI 10.1016/0016-5085(95)90409-3
RUBINSTEIN D, 1985, GASTROENTEROLOGY, V88, P188, DOI 10.1016/S0016-5085(85)80154-2
Sanyal A J, 2000, Curr Gastroenterol Rep, V2, P61, DOI 10.1007/s11894-000-0053-5
SCHWARTZ SI, 1981, SURGERY, V90, P577
Selim KM, 1998, AM J GASTROENTEROL, V93, P455, DOI 10.1016/S0002-9270(97)00122-6
Senzolio M, 2005, HEPATOLOGY, V42, P240, DOI 10.1002/hep.20773
Shin ES, 2001, J VASC INTERV RADIOL, V12, P1099, DOI 10.1016/S1051-0443(07)61598-X
SINGER JA, 1977, GASTROENTEROLOGY, V73, P575
Smith FO, 1996, BONE MARROW TRANSPL, V18, P643
Spahr L, 1999, GUT, V44, P739, DOI 10.1136/gut.44.5.739
Spencer EB, 2002, J VASC INTERV RADIOL, V13, P385, DOI 10.1016/S1051-0443(07)61741-2
Spillane RM, 1997, AM J ROENTGENOL, V169, P1542, DOI 10.2214/ajr.169.6.9393161
STRAUSS RM, 1994, AM J GASTROENTEROL, V89, P1520
Urata J, 1998, J GASTROEN HEPATOL, V13, P1061, DOI 10.1111/j.1440-1746.1998.tb00571.x
Urbani L, 2003, TRANSPLANT P, V35, P1473, DOI 10.1016/S0041-1345(03)00514-1
Van Ha TG, 2005, AM J ROENTGENOL, V184, P920, DOI 10.2214/ajr.184.3.01840920
WONG R, 1994, J AM COLL SURGEONS, V179, P412
Zenz T, 2001, LIVER, V21, P31, DOI 10.1034/j.1600-0676.2001.210105.x
NR 62
TC 7
Z9 7
U1 0
U2 0
PU LIPPINCOTT WILLIAMS & WILKINS
PI PHILADELPHIA
PA 530 WALNUT ST, PHILADELPHIA, PA 19106-3621 USA
SN 0954-691X
J9 EUR J GASTROEN HEPAT
JI Eur. J. Gastroenterol. Hepatol.
PD NOV
PY 2006
VL 18
IS 11
BP 1161
EP 1166
PG 6
WC Gastroenterology & Hepatology
WE Science Citation Index Expanded (SCI-EXPANDED)
SC Gastroenterology & Hepatology
GA 128GL
UT WOS:000243646100007
PM 17033435
DA 2025-01-01
ER
PT J
AU MCCORMICK, PA
DICK, R
CHIN, J
IRVING, JD
MCINTYRE, N
HOBBS, KEF
BURROUGHS, AK
AF MCCORMICK, PA
DICK, R
CHIN, J
IRVING, JD
MCINTYRE, N
HOBBS, KEF
BURROUGHS, AK
TI TRANSJUGULAR INTRAHEPATIC PORTOSYSTEMIC STENT-SHUNT
SO BRITISH JOURNAL OF HOSPITAL MEDICINE
LA English
DT Review
ID VARICEAL HEMORRHAGE; SCLEROTHERAPY; TRANSPLANTATION
AB The transjugular intrahepatic portosystemic stent-shunt is a non-surgical method for creating a portosystemic shunt. Early reports suggest that it is effective for treating portal hypertension and variceal bleeding. This review describes the technique and discusses the indications and complications.
RP MCCORMICK, PA (通讯作者)，ROYAL FREE HOSP,SCH MED,HEPATOBILIARY & LIVER TRANSPLANTAT UNIT,LONDON,ENGLAND.
RI Burroughs, Andrew/C-5645-2009
CR ARROYO V, 1991, OXFORD TXB CLIN HEPA, P429
BURROUGHS AK, 1991, OXFORD TXB CLIN HEPA, P409
COLAPINTO RF, 1983, AM J ROENTGENOL, V140, P709, DOI 10.2214/ajr.140.4.709
GIMSON AES, 1991, J HEPATOL, V13, P274, DOI 10.1016/0168-8278(91)90068-M
GINES P, 1991, NEW ENGL J MED, V325, P829, DOI 10.1056/NEJM199109193251201
MCAFEE JH, 1992, HEPATOLOGY, V15, P726, DOI 10.1002/hep.1840150429
MCCORMICK PA, 1992, HEPATOLOGY, V15, P403, DOI 10.1002/hep.1840150308
OCHS A, 1992, GASTROENTEROLOGY, V102, P863
RICHTER GM, 1990, CARDIOVASC INTER RAD, V13, P200, DOI 10.1007/BF02575474
RICHTER GM, 1992, BAILLIERE CLIN GASTR, V6, P403, DOI 10.1016/0950-3528(92)90011-3
RING EJ, 1992, ANN INTERN MED, V116, P304, DOI 10.7326/0003-4819-116-4-304
ROSSLE M, 1992, DIGEST SURG, V9, P6, DOI 10.1159/000172049
SANYAL AJ, 1992, HEPATOLOGY, V16, pA88
SIMPSON KJ, 1992, GUT, V33, pS10
VICKERS CR, 1989, GASTROINTEST ENDOSC, V35, P459, DOI 10.1016/S0016-5107(89)72862-5
ZEMEL G, 1991, JAMA-J AM MED ASSOC, V266, P390, DOI 10.1001/jama.266.3.390
1992, LANCET, V340, P515
NR 17
TC 5
Z9 5
U1 0
U2 0
PU MARK ALLEN PUBLISHING LTD
PI LONDON
PA CROXTED MEWS, 286A-288 CROXTED ROAD, LONDON, ENGLAND SE24 9BY
SN 0007-1064
J9 BRIT J HOSP MED
JI Br. J. Hosp. Med.
PD JUN 2
PY 1993
VL 49
IS 11
BP 791
EP &
PG 0
WC Medicine, General & Internal
WE Science Citation Index Expanded (SCI-EXPANDED)
SC General & Internal Medicine
GA LN133
UT WOS:A1993LN13300006
PM 8334483
DA 2025-01-01
ER
PT J
AU Tazawa, J
Sakai, Y
Yamane, M
Kakinuma, S
Maeda, M
Suzuki, K
Miyasaka, Y
Nagayama, K
Kusano, F
Sato, C
AF Tazawa, J
Sakai, Y
Yamane, M
Kakinuma, S
Maeda, M
Suzuki, K
Miyasaka, Y
Nagayama, K
Kusano, F
Sato, C
TI Long-term observation after transjugular intrahepatic portosystemic
stent-shunt in two patients with hepatocellular carcinoma
SO JOURNAL OF CLINICAL GASTROENTEROLOGY
LA English
DT Article
DE transjugular intrahepatic portosystemic stent-shunt; hepatocelular
carcinoma
ID RETROGRADE TRANSVENOUS OBLITERATION; SPONTANEOUS SPLENORENAL SHUNT;
HEPATIC-ENCEPHALOPATHY; EMBOLIZATION; CHEMOEMBOLIZATION
AB Two patients with hepatocellular carcinoma (HCC) were treated with transjugular intrahepatic portosystemic stent-shunt (TIPS) and followed for 22 and 58 months thereafter. HCC was well controlled by transcatheter arterial chemoembolization. Hepatic failure or metastasis, especially in the lung, was not observed in the long-term observation. TIPS seems to be useful even in patients with HCC, pr…
C1 Tsuchiura Kyodo Gen Hosp, Dept Internal Med, Tuchiura City, Ibaraki, Japan.
Tsuchiura Kyodo Gen Hos, Dept Internal Med, Tuchiura City, Ibaraki 3000053, Japan.
Tsuchiura Kyodo Gen Hos, Dept Radiol, Tuchiura City, Ibaraki 3000053, Japan.
Tsuchiura Kyodo Gen Hos, Dept Pathol, Tuchiura City, Ibaraki 3000053, Japan.
Tokyo Med & Dent Univ, Fac Med, Dept Internal Med 2, Tokyo 113, Japan.
Tokyo Med & Dent Univ, Fac Med, Div Hlth Sci, Tokyo 113, Japan.
C3 Tsuchiura Kyodo Hospital; Tsuchiura Kyodo Hospital; Tsuchiura Kyodo
Hospital; Tsuchiura Kyodo Hospital; Institute of Science Tokyo; Tokyo
Medical & Dental University (TMDU); Institute of Science Tokyo; Tokyo
Medical & Dental University (TMDU)
RP Tazawa, J (通讯作者)，Tsuchiura Kyodo Gen Hos, Dept Internal Med, 11-7 Manabe Shin-machi, Tuchiura City, Ibaraki 3000053, Japan.
RI Kakinuma, Sei/X-1117-2019
CR Akahane T, 1997, AM J GASTROENTEROL, V92, P1026
CONN HO, 1993, HEPATOLOGY, V17, P148, DOI 10.1002/hep.1840170125
FERRAL H, 1993, RADIOLOGY, V189, P795, DOI 10.1148/radiology.189.3.8234706
Henderson J M, 1989, Hepatology, V9, P164, DOI 10.1002/hep.1840090127
LABERGE JM, 1993, RADIOLOGY, V187, P413, DOI 10.1148/radiology.187.2.8475283
MINGOLI A, 1995, ITAL J GASTROENTEROL, V27, P309
Nicolini A, 1996, ITAL J GASTROENTEROL, V28, P269
Numata K, 1998, J GASTROENTEROL, V33, P424, DOI 10.1007/s005350050107
OKUDA K, 1977, RADIOLOGY, V122, P53, DOI 10.1148/122.1.53
ROSSLE M, 1994, NEW ENGL J MED, V330, P165, DOI 10.1056/NEJM199401203300303
SAKAGUCHI H, 1995, CARDIOVASC INTER RAD, V18, P9, DOI 10.1007/BF02807348
Serafini FM, 1997, DIGEST DIS SCI, V42, P59, DOI 10.1023/A:1018876803292
STUART K, 1995, AM J GASTROENTEROL, V90, P1351
TAKASHI M, 1985, J HEPATOL, V1, P467, DOI 10.1016/S0168-8278(85)80745-5
UFLACKER R, 1987, RADIOLOGY, V165, P721, DOI 10.1148/radiology.165.3.3685350
VAVASSEUR D, 1994, CARDIOVASC INTER RAD, V17, P298
NR 16
TC 12
Z9 17
U1 0
U2 0
PU LIPPINCOTT WILLIAMS & WILKINS
PI PHILADELPHIA
PA 530 WALNUT ST, PHILADELPHIA, PA 19106-3621 USA
SN 0192-0790
J9 J CLIN GASTROENTEROL
JI J. Clin. Gastroenterol.
PD OCT
PY 2000
VL 31
IS 3
BP 262
EP 267
DI 10.1097/00004836-200010000-00019
PG 6
WC Gastroenterology & Hepatology
WE Science Citation Index Expanded (SCI-EXPANDED)
SC Gastroenterology & Hepatology
GA 358UN
UT WOS:000089575700019
PM 11034013
DA 2025-01-01
ER
PT J
AU JALAN, R
ELTON, RA
REDHEAD, DN
FINLAYSON, NDC
HAYES, PC
AF JALAN, R
ELTON, RA
REDHEAD, DN
FINLAYSON, NDC
HAYES, PC
TI ANALYSIS OF PROGNOSTIC VARIABLES IN THE PREDICTION OF MORTALITY, SHUNT
FAILURE, VARICEAL REBLEEDING AND ENCEPHALOPATHY FOLLOWING THE
TRANSJUGULAR INTRAHEPATIC PORTOSYSTEMIC STENT-SHUNT FOR VARICEAL
HEMORRHAGE
SO JOURNAL OF HEPATOLOGY
LA English
DT Article
DE ENCEPHALOPATHY; MORTALITY; PROGNOSTIC FACTORS; SHUNT INSUFFICIENCY;
TRANSJUGULAR INTRAHEPATIC PORTOSYSTEMIC STENT-SHUNT; VARICEAL REBLEEDING
ID PORTACAVAL-SHUNT; HEPATIC-ENCEPHALOPATHY; CLINICAL-EXPERIENCE;
PORTAL-HYPERTENSION; TIPSS; RISK
AB Background/Aims: The aim of this study was to analyse prognostic variables predicting mortality, shunt insufficiency, variceal rebleeding and encephalopathy following transjugular intrahepatic portosystemic stent-shunt for variceal haemorrhage.
Methods: Sixty-eight patients with cirrhosis who successfully underwent transjugular intrahepatic portosystemic stent-shunt for variceal haemorrhage were studied. Mean age was 54.8 years (s.e. 1.5); 41 were males and 27 were females. Mean Child score was 8.3 (s.e. 0.3). Cirrhosis was alcohol related in 47. The patients have been followed up for a mean of 10.8 (s.e. 1.1) months. The univariate ass…
Results: Transjugular intrahepatic portosystemic stent-shunt was performed successfully in 89.5% of patients. Twenty-two patients have died and eight have been transplanted. Fourteen patients died within 30 days of transjugular intrahepatic portosystemic stent-shunt and death was predicted independently by hyponatraemia (p<0.001) and by severe liver disease (Child C, p<0.001). Eight patients died…
Conclusions: The results of this study suggest that patients with severe liver disease and hyponatraemia are liable to die early, and the presence of encephalopathy prior to transjugular intrahepatic portosystemic stent-shunt independently determines long-term survival. Patients in these groups should be considered high risk and worked up for orthotopic liver transplantation early. Shunt function…
C1 ROYAL INFIRM,DEPT RADIOL,EDINBURGH EH3 9YW,MIDLOTHIAN,SCOTLAND.
ROYAL INFIRM,MED STAT UNIT,EDINBURGH EH3 9YW,MIDLOTHIAN,SCOTLAND.
C3 Royal Infirmary of Edinburgh; University of Edinburgh; Royal Infirmary
of Edinburgh
RP JALAN, R (通讯作者)，ROYAL INFIRM,DEPT MED,EDINBURGH EH3 9YW,MIDLOTHIAN,SCOTLAND.
CR CHALMERS N, 1992, CLIN RADIOL, V46, P166, DOI 10.1016/S0009-9260(05)80438-6
COLAPINTO RF, 1983, AM J ROENTGENOL, V140, P709, DOI 10.2214/ajr.140.4.709
DEFRANCHIS R, 1992, J HEPATOL, V15, P256, DOI 10.1016/0168-8278(92)90044-P
HELTON WS, 1993, AM J SURG, V165, P566, DOI 10.1016/S0002-9610(05)80436-2
JACOBS S, 1989, BRIT J SURG, V76, P123, DOI 10.1002/bjs.1800760206
JALAN R, 1994, Q J MED, V87, P565
JALAN R, 1994, J INTERVENT RADIOL, V9, P147
LABERGE JM, 1993, RADIOLOGY, V187, P413, DOI 10.1148/radiology.187.2.8475283
LEMOINE O, 1992, GUT, V33, P1381, DOI 10.1136/gut.33.10.1381
PALMAZ JC, 1986, AM J ROENTGENOL, V147, P1251, DOI 10.2214/ajr.147.6.1251
PARSONSSMITH BG, 1957, LANCET, V2, P967
PLANAS R, 1992, AM J GASTROENTEROL, V87, P1792
READY JB, 1991, GASTROENTEROLOGY, V100, P1403
RICHTER GM, 1990, CARDIOVASC INTER RAD, V13, P200, DOI 10.1007/BF02575474
ROSCH J, 1971, AM J SURG, V121, P588, DOI 10.1016/0002-9610(71)90147-4
ROSSLE M, 1994, NEW ENGL J MED, V3, P165
SOMBERG KA, 1992, HEPATOLOGY, V16, pA122
WARREN WD, 1986, ANN SURG, V203, P455
NR 18
TC 149
Z9 154
U1 0
U2 4
PU MUNKSGAARD INT PUBL LTD
PI COPENHAGEN
PA 35 NORRE SOGADE, PO BOX 2148, DK-1016 COPENHAGEN, DENMARK
SN 0169-5185
J9 J HEPATOL
JI J. Hepatol.
PD AUG
PY 1995
VL 23
IS 2
BP 123
EP 128
DI 10.1016/0168-8278(95)80325-4
PG 6
WC Gastroenterology & Hepatology
WE Science Citation Index Expanded (SCI-EXPANDED)
SC Gastroenterology & Hepatology
GA RN197
UT WOS:A1995RN19700003
PM 7499782
DA 2025-01-01
ER
PT J
AU Armstrong, MJ
Gohar, F
Dhaliwal, A
Nightingale, P
Baker, G
Greaves, D
Mangat, K
Zia, Z
Karkhanis, S
Olliff, S
Mehrzad, H
Steeds, RP
Tripathi, D
AF Armstrong, Matthew J.
Gohar, Farhan
Dhaliwal, Amritpal
Nightingale, Peter
Baker, Graham
Greaves, Daniel
Mangat, Kam
Zia, Zergum
Karkhanis, Salil
Olliff, Simon
Mehrzad, Homoyon
Steeds, Rick P.
Tripathi, Dhiraj
TI Diastolic dysfunction on echocardiography does not predict survival
after transjugular intrahepatic portosystemic stent-shunt in patients
with cirrhosis
SO ALIMENTARY PHARMACOLOGY & THERAPEUTICS
LA English
DT Article
ID PORTAL-HYPERTENSION; MORTALITY; GUIDELINES; MANAGEMENT; OUTCOMES; RISK;
CARE
AB Background Cardiac dysfunction is frequently observed in patients with cirrhosis. There remains a paucity of data from routine clinical practice regarding the role of echocardiography in the pre-assessment of transjugular intrahepatic portosystemic stent-shunt. Aim Our study aimed to investigate if echocardiography parameters predict outcomes after transjugular intrahepatic portosystemic stent…
C1 [Armstrong, Matthew J.; Gohar, Farhan; Dhaliwal, Amritpal; Baker, Graham; Greaves, Daniel; Tripathi, Dhiraj] Queen Elizabeth Univ Hosp, Liver Unit, Birmingham, W Midlands, England.
[Armstrong, Matthew J.; Dhaliwal, Amritpal; Tripathi, Dhiraj] Univ Birmingham, NIHR Biomed Res Ctr, Birmingham, W Midlands, England.
[Nightingale, Peter] Queen Elizabeth Univ Hosp, Inst Translat Med, Med Stat, Birmingham, W Midlands, England.
[Mangat, Kam] NUH, Dept Diagnost Imaging, Singapore, Singapore.
[Zia, Zergum; Karkhanis, Salil; Olliff, Simon; Mehrzad, Homoyon] Queen Elizabeth Univ Hosp, Dept Intervent Radiol, Birmingham, W Midlands, England.
[Steeds, Rick P.] Queen Elizabeth Univ Hosp, Dept Cardiol, Birmingham, W Midlands, England.
C3 University of Birmingham; University of Birmingham; University of
Birmingham; National University of Singapore; University of Birmingham;
University of Birmingham
RP Armstrong, MJ (通讯作者)，Univ Hosp Birmingham, Queen Elizabeth Univ Hosp, Liver Unit, Birmingham, W Midlands, England.
EM mattyarm2010@googlemail.com
RI KARKHANIS, Salil/AAL-6165-2020; Zia, Zergham/HTP-4771-2023
OI Armstrong, Matthew/0000-0002-3425-1161; Steeds,
Richard/0000-0001-5687-2535; karkhanis, salil/0000-0003-2119-8530;
Baker, Graham/0000-0002-1811-1046; zia, zergham/0009-0002-7202-9964
CR [Anonymous], CURR HEPATOL REP
[Anonymous], 2018, J HEPATOL
[Anonymous], 2013, GUIDELINE PROTOCOL E
Berzigotti A, 2016, ALIMENT PHARM THER, V43, P1340, DOI 10.1111/apt.13615
Bettinger D, 2016, ALIMENT PHARM THER, V44, P1051, DOI 10.1111/apt.13809
Boyer TD, 2005, J VASC INTERV RADIOL, V16, P615, DOI 10.1097/01.RVI.0000157297.91510.21
Boyer TD, 2010, HEPATOLOGY, V51, P306, DOI 10.1002/hep.23383
Bureau C, 2017, GASTROENTEROLOGY, V152, P157, DOI 10.1053/j.gastro.2016.09.016
Busk TM, 2013, EUR J GASTROEN HEPAT, V25, P523, DOI 10.1097/MEG.0b013e32835d09fe
Cazzaniga M, 2007, GUT, V56, P869, DOI 10.1136/gut.2006.102467
Chalasani N, 2000, GASTROENTEROLOGY, V118, P138, DOI 10.1016/S0016-5085(00)70422-7
Dariushnia SR, 2016, J VASC INTERV RADIOL, V27, P1, DOI 10.1016/j.jvir.2015.09.018
de Franchis R, 2015, J HEPATOL, V63, P743, DOI 10.1016/j.jhep.2015.05.022
Filì D, 2015, DIGEST LIVER DIS, V47, P1052, DOI 10.1016/j.dld.2015.08.014
GROSE RD, 1995, J HEPATOL, V22, P326, DOI 10.1016/0168-8278(95)80286-X
Hernández-Gea V, 2019, HEPATOLOGY, V69, P282, DOI 10.1002/hep.30182
Lv Y, 2018, GUT, V67, P2156, DOI 10.1136/gutjnl-2017-314634
Modha K, 2018, CARDIOVASC INTER RAD, V41, P564, DOI 10.1007/s00270-017-1848-1
Moller S, 2018, J HEPATOL, V69, P958, DOI 10.1016/j.jhep.2018.01.006
Nagueh SF, 2009, EUR J ECHOCARDIOGR, V10, P165, DOI [10.1016/j.echo.2008.11.023, 10.1093/ejechocard/jep007]
Pudil R, 2013, ANN HEPATOL, V12, P464, DOI 10.1016/S1665-2681(19)31010-5
Rabie RN, 2009, AM J GASTROENTEROL, V104, P2458, DOI 10.1038/ajg.2009.321
Rudler M, 2014, ALIMENT PHARM THER, V40, P1074, DOI 10.1111/apt.12934
Shounak M, 2015, ANN GASTROENTEROL, V28, P385
Tripathi D, 2014, ALIMENT PHARM THER, V39, P864, DOI 10.1111/apt.12668
Wannhoff A, 2016, ALIMENT PHARM THER, V43, P955, DOI 10.1111/apt.13569
Wharton G, 2015, ECHO RES PRACT, V2, pG9, DOI 10.1530/ERP-14-0079
Williams R, 2014, LANCET, V384, P1953, DOI 10.1016/S0140-6736(14)61838-9
Wong F, 2009, HEPATOL INT, V3, P294, DOI 10.1007/s12072-008-9109-7
NR 29
TC 15
Z9 15
U1 0
U2 1
PU WILEY
PI HOBOKEN
PA 111 RIVER ST, HOBOKEN 07030-5774, NJ USA
SN 0269-2813
EI 1365-2036
J9 ALIMENT PHARM THER
JI Aliment. Pharmacol. Ther.
PD MAR
PY 2019
VL 49
IS 6
BP 797
EP 806
DI 10.1111/apt.15164
PG 10
WC Gastroenterology & Hepatology; Pharmacology & Pharmacy
WE Science Citation Index Expanded (SCI-EXPANDED)
SC Gastroenterology & Hepatology; Pharmacology & Pharmacy
GA HM9TL
UT WOS:000459827800016
PM 30773660
OA Bronze
DA 2025-01-01
ER
PT J
AU Jalan, R
Gooday, R
OCarroll, RE
Redhead, DN
Elton, RA
Hayes, PC
AF Jalan, R
Gooday, R
OCarroll, RE
Redhead, DN
Elton, RA
Hayes, PC
TI A prospective evaluation of changes in neuropsychological and liver
function tests following transjugular intrahepatic portosystemic
stent-shunt
SO JOURNAL OF HEPATOLOGY
LA English
DT Article
DE encephalopathy; indocyanine green clearance; liver function tests;
neuropsychological tests; quality of life; transjugular intrahepatic
portosystemic stent shunt (TIPSS)
ID LATENT PORTASYSTEMIC ENCEPHALOPATHY; DISTAL SPLENORENAL SHUNT;
HEPATIC-ENCEPHALOPATHY; HOSPITAL ANXIETY; DEPRESSION SCALE; PREVALENCE;
DISEASE; CIRRHOSIS; CANCER
AB Background/Aims: This study was designed to assess changes in: (a) neuropsychological tests, measures of memory, quality of life and scores for anxiety and depression; (b) liver function tests; and (c) the relationship between these following transjugular intrahepatic portosystemic stent-shunt.
Methods: Twenty-nine patients undergoing transjugular intrahepatic portosystemic stent-shunt for recurrent variceal haemorrhage, 12 matched patients with cirrhosis and variceal haemorrhage managed with variceal band ligation and 16 normal controls were studied. Patients in any of the groups who were clinically encephalopathic were excluded from the study. Serial changes in the conventional liver …
Results: Over a mean follow up of 9.1 months in the transjugular intrahepatic portosystemic stent-shunt group (range 3-28), one patient (3%) developed clinically detectable encephalopathy. Sixty-seven percent of patients with cirrhosis showed evidence of subclinical encephalopathy as compared with the control population. Significant deterioration occurred in the reaction sub-tests of the Cambridg…
Conclusions: The results of this study showed that about 67% of patients with cirrhosis were subclinically encephalopathic and that temporary deterioration occurred in the Cambridge Automated Neuropsychological Test Assessment Battery during follow up, both in patients having transjugular intrahepatic portosystemic stent-shunt and in the controls with cirrhosis. These parallel the changes in the …
C1 ROYAL INFIRM,DEPT RADIOL,CTR LIVER & DIGEST DIS,EDINBURGH EH3 9YW,MIDLOTHIAN,SCOTLAND.
UNIV EDINBURGH,ROYAL EDINBURGH HOSP,DEPT STAT,EDINBURGH EH10 5HF,MIDLOTHIAN,SCOTLAND.
UNIV EDINBURGH,ROYAL EDINBURGH HOSP,MRC,BRAIN METAB UNIT,EDINBURGH EH10 5HF,MIDLOTHIAN,SCOTLAND.
C3 Royal Infirmary of Edinburgh; Royal Infirmary of Edinburgh; University
of Edinburgh; Royal Infirmary of Edinburgh; University of Edinburgh
RP Jalan, R (通讯作者)，ROYAL INFIRM,DEPT MED,CTR LIVER & DIGEST DIS,LAURISTON PL,EDINBURGH EH3 9YW,MIDLOTHIAN,SCOTLAND.
RI O'Carroll, Ronan/A-5040-2009
OI O'Carroll, Ronan/0000-0002-5130-291X
CR CONN HO, 1981, HEPATOLOGY, V1, P151, DOI 10.1002/hep.1840010211
DAVIES MG, 1991, IRISH J PSYCHOL MED, V8, P144, DOI 10.1017/S0790966700015135
DAVIES MG, 1990, HEPATOLOGY, V12, P688, DOI 10.1002/hep.1840120412
DEHAES JCJM, 1990, BRIT J CANCER, V62, P1034, DOI 10.1038/bjc.1990.434
EAGGER SA, 1991, LANCET, V337, P989, DOI 10.1016/0140-6736(91)92656-M
JALAN R, 1994, TRANSPLANTATION, V58, P196, DOI 10.1097/00007890-199405820-00011
JALAN R, 1995, J HEPATOL, V23, P123, DOI 10.1016/0168-8278(95)80325-4
JALAN R, 1994, Q J MED, V87, P565
KOCH H, 1990, Z GASTROENTEROL, V28, P610
KUGLER CFA, 1992, GASTROENTEROLOGY, V103, P302
LABERGE JM, 1993, RADIOLOGY, V187, P413, DOI 10.1148/radiology.187.2.8475283
LACY AM, 1992, HEPATOLOGY, V15, P616, DOI 10.1002/hep.1840150411
LINSSEN ACG, 1979, PHARM WEEKBLAD, V114, P501
LOTTERER E, 1994, HEPATOLOGY, V20, P47
McCorkle R, 1978, Cancer Nurs, V1, P373
MOOREY S, 1991, BRIT J PSYCHIAT, V158, P255, DOI 10.1192/bjp.158.2.255
MUTCHNICK MG, 1974, GASTROENTEROLOGY, V66, P1005
OWEN A, 1991, NEUROPSYCHOLOGIA, V29, P991
PARSONSSMITH BG, 1957, LANCET, V2, P867
PRUYN JFA, 1980, VERANTVOORDING KLACH
RESNICK RH, 1974, GASTROENTEROLOGY, V67, P843
RIKKERS L, 1978, GASTROENTEROLOGY, V75, P462
ROSSLE M, 1994, NEW ENGL J MED, V330, P165, DOI 10.1056/NEJM199401203300303
ROSSLE M, 1993, HEPATOLOGY, V18, P916
SANYAL AJ, 1994, HEPATOLOGY, V20, P46, DOI 10.1002/hep.1840200109
SCHOMERUS H, 1981, DIGEST DIS SCI, V26, P622, DOI 10.1007/BF01367675
SCHOMERUS H, 1993, Z GASTROENTEROL, V31, P231
SOMBERG KA, 1992, HEPATOLOGY, V16, pA122
TREW M, 1984, QUALITY LIFE, P111
WEISSENBORN K, 1990, ELECTROEN CLIN NEURO, V75, P289, DOI 10.1016/0013-4694(90)90107-U
WILSON B, 1989, J CLIN EXP NEUROPSYC, V11, P855, DOI 10.1080/01688638908400940
ZHU Q, 1993, CHUNG HUA NEU KO TSA, V32, P676
ZIGMOND AS, 1983, ACTA PSYCHIAT SCAND, V67, P361, DOI 10.1111/j.1600-0447.1983.tb09716.x
NR 33
TC 39
Z9 40
U1 0
U2 5
PU MUNKSGAARD INT PUBL LTD
PI COPENHAGEN
PA 35 NORRE SOGADE, PO BOX 2148, DK-1016 COPENHAGEN, DENMARK
SN 0168-8278
J9 J HEPATOL
JI J. Hepatol.
PD DEC
PY 1995
VL 23
IS 6
BP 697
EP 705
DI 10.1016/0168-8278(95)80036-0
PG 9
WC Gastroenterology & Hepatology
WE Science Citation Index Expanded (SCI-EXPANDED)
SC Gastroenterology & Hepatology
GA TP330
UT WOS:A1995TP33000010
PM 8750169
DA 2025-01-01
ER
PT J
AU Serafini, FM
Zwiebel, B
Black, TJ
Carey, LC
Rosemurgy, AS
AF Serafini, FM
Zwiebel, B
Black, TJ
Carey, LC
Rosemurgy, AS
TI Transjugular intrahepatic portasystemic stent shunt in the treatment of
variceal bleeding in hepatocellular cancer
SO DIGESTIVE DISEASES AND SCIENCES
LA English
DT Article
DE hepatocellular carcinoma; transjugular portasystemic stent shunt
ID HEPATIC-ENCEPHALOPATHY; PORTOSYSTEMIC SHUNTS; PORTAL-HYPERTENSION;
CARCINOMA; LIVER; TIPS; SCLEROTHERAPY
C1 UNIV S FLORIDA,TAMPA GEN HOSP,DEPT SURG,TAMPA,FL 33612.
UNIV S FLORIDA,TAMPA GEN HOSP,DEPT RADIOL,TAMPA,FL 33612.
C3 Tampa General Hospital; State University System of Florida; University
of South Florida; State University System of Florida; University of
South Florida; Tampa General Hospital
CR CHENG CY, 1994, J GASTROENTEROL, V29, P474, DOI 10.1007/BF02361246
DAVIES RP, 1993, CARDIOVASC INTER RAD, V16, P105, DOI 10.1007/BF02602989
Granov A M, 1992, HPB Surg, V5, P87, DOI 10.1155/1992/47601
HO J, 1981, PATHOLOGY, V13, P409, DOI 10.3109/00313028109059059
INOUYE AA, 1979, AM J SURG, V138, P53, DOI 10.1016/0002-9610(79)90242-3
LABERGE JM, 1993, RADIOLOGY, V187, P413, DOI 10.1148/radiology.187.2.8475283
MORSE SS, 1985, RADIOLOGY, V155, P77, DOI 10.1148/radiology.155.1.2983375
NAGASUE N, 1977, SURG GYNECOL OBSTET, V145, P504
NAKASHIMA M, 1991, GASTROENTEROL JPN, V26, P36
OKUDA K, 1977, RADIOLOGY, V122, P53, DOI 10.1148/122.1.53
RICHTER GM, 1991, RADIOLOGY S, V181, P99
RICKETTS RR, 1978, ARCH SURG-CHICAGO, V113, P1153
ROSSLE M, 1994, NEW ENGL J MED, V330, P165, DOI 10.1056/NEJM199401203300303
SANYAL AJ, 1994, HEPATOLOGY, V20, P46, DOI 10.1002/hep.1840200109
SCULLY RE, 1980, NEW ENGL J MED, V302, P1132
SELLINGER M, 1992, HEPATOLOGY, V16, pA122
SOMBERG KA, 1992, HEPATOLOGY, V16, pA122
NR 17
TC 11
Z9 12
U1 0
U2 0
PU PLENUM PUBL CORP
PI NEW YORK
PA 233 SPRING ST, NEW YORK, NY 10013
SN 0163-2116
J9 DIGEST DIS SCI
JI Dig. Dis. Sci.
PD JAN
PY 1997
VL 42
IS 1
BP 59
EP 65
DI 10.1023/A:1018876803292
PG 7
WC Gastroenterology & Hepatology
WE Science Citation Index Expanded (SCI-EXPANDED)
SC Gastroenterology & Hepatology
GA WE663
UT WOS:A1997WE66300009
PM 9009116
DA 2025-01-01
ER
PT J
AU Dakkak, AR
Welp, H
Schmidt, H
Koehler, M
Scheld, HH
Sindermann, JR
AF Dakkak, Abdul Rahman
Welp, Henryk
Schmidt, Hartmut
Koehler, Michael
Scheld, Hans Heinrich
Sindermann, Juergen Reinhard
TI Treatment of Chronic Ascites Due to Right-sided Heart Failure by
Transjugular Intrahepatic Portosystemic Shunt Stent-Implantation After
Orthotopic Heart Transplant
SO EXPERIMENTAL AND CLINICAL TRANSPLANTATION
LA English
DT Article
DE Transjugular intrahepatic portosystemic shunt stent; Heart transplant;
Right heart failure; Left ventricular assist device(s)
ID REFRACTORY ASCITES; CIRRHOSIS; PARACENTESIS; TRIAL
AB Long-term outcome after orthotopic heart transplant is often critical in patients with long-persisting right-sided heart failure and consecutive ascites. Transjugular intrahepatic portosystemic stent shunt is an effective treatment for chronic ascites. However, a case of transjugular intrahepatic portosystemic stent shunt implantation after orthotopic heart transplant and left ventricular assi…
C1 [Dakkak, Abdul Rahman; Welp, Henryk; Scheld, Hans Heinrich; Sindermann, Juergen Reinhard] Univ Hosp Munster, Dept Thorac & Cardiovasc Surg, D-48147 Munster, Germany.
[Schmidt, Hartmut] Univ Hosp Munster, Dept Liver Transplantat, D-48147 Munster, Germany.
[Koehler, Michael] Univ Hosp Munster, Dept Clin Radiol, D-48147 Munster, Germany.
C3 University of Munster; University of Munster; University of Munster
RP Dakkak, AR (通讯作者)，Univ Hosp Munster, Dept Thorac & Cardiovasc Surg, Albert Schweitzer Str 33, D-48147 Munster, Germany.
EM abdul.dakkak@ukmuenster.de
CR Arroyo V, 1996, HEPATOLOGY, V23, P164, DOI 10.1002/hep.510230122
BORIES P, 1986, J HEPATOL, V3, P212, DOI 10.1016/S0168-8278(86)80028-9
Fava Mario, 2008, Cardiovasc Intervent Radiol, V31 Suppl 2, pS188
GINES P, 1991, NEW ENGL J MED, V325, P829, DOI 10.1056/NEJM199109193251201
GRANDT D, 2003, KLINIKARZT, V32, P271
Lebrec D, 1996, J HEPATOL, V25, P135, DOI 10.1016/S0168-8278(96)80065-1
Nazarian GK, 1997, RADIOLOGY, V205, P173, DOI 10.1148/radiology.205.1.9314981
OCHS A, 1995, NEW ENGL J MED, V332, P1587
OCHS A, 1995, NEW ENGL J MED, V332, P1192, DOI 10.1056/NEJM199505043321803
ORLOFF MJ, 1970, ANN NY ACAD SCI, V170, P213, DOI 10.1111/j.1749-6632.1970.tb37015.x
Rössle M, 2000, NEW ENGL J MED, V342, P1701, DOI 10.1056/NEJM200006083422303
SOMBERG KA, 1995, HEPATOLOGY, V21, P709, DOI 10.1002/hep.1840210317
Wettstein M, 2005, ZBL CHIR, V130, P246, DOI 10.1055/s-2005-836547
NR 13
TC 1
Z9 1
U1 0
U2 5
PU BASKENT UNIV
PI ANKARA
PA TASKENT CADDESI NO 77, KAT 4, BAHCELIEVLER, ANKARA, 06490, TURKEY
SN 1304-0855
J9 EXP CLIN TRANSPLANT
JI Exp. Clin. Transplant.
PD APR
PY 2011
VL 9
IS 2
BP 156
EP 158
PG 3
WC Transplantation
WE Science Citation Index Expanded (SCI-EXPANDED)
SC Transplantation
GA 776GT
UT WOS:000291523200014
PM 21453237
DA 2025-01-01
ER
PT J
AU HAAG, K
OCHS, A
AF HAAG, K
OCHS, A
TI TRANSJUGULAR INTRAHEPATIC PORTOSYSTEMIC STENT-SHUNT IN THE TREATMENT OF
PORTAL-HYPERTENSION
SO CURRENT OPINION IN GASTROENTEROLOGY
LA English
DT Article
AB The transjugular intrahepatic portosystemic stent-shunt is a new interventional treatment for portal hypertension, based on the creation of a parenchymal channel between a hepatic vein and a main branch of the portal vein. The implantation of expandable vascular stents into the tissue tract is mandatory for long-term patency. The procedure is safe and can be performed successfully in up to 95%…
RP HAAG, K (通讯作者)，UNIV FREIBURG,MED KLIN,HUGSTETTERSTR 55,W-7800 FREIBURG,GERMANY.
NR 0
TC 7
Z9 7
U1 0
U2 0
PU RAPID SCIENCE PUBLISHERS
PI LONDON
PA 2-6 BOUNDARY ROW, LONDON, ENGLAND SE1 8NH
SN 0267-1379
J9 CURR OPIN GASTROEN
JI Curr. Opin. Gastroenterol.
PD MAY
PY 1993
VL 9
IS 3
BP 435
EP 440
PG 6
WC Gastroenterology & Hepatology
WE Science Citation Index Expanded (SCI-EXPANDED)
SC Gastroenterology & Hepatology
GA KZ013
UT WOS:A1993KZ01300015
DA 2025-01-01
ER
PT J
AU Wu, XY
Xuan, W
Song, L
AF Wu, Xiuyan
Xuan, Wei
Song, Lei
TI Transjugular intrahepatic portosystemic stent shunt placement and
embolization for hemorrhage associated with rupture of anorectal varices
SO JOURNAL OF INTERNATIONAL MEDICAL RESEARCH
LA English
DT Article
DE Hemorrhoid venous bleeding; ectopic varices; embolization; transjugular
intravenous portosystemic shunt; portal hypertension; cirrhosis
ID BLEEDING RECTAL VARICES; PORTAL-HYPERTENSION; ECTOPIC VARICES
AB Portal hypertension can lead to ectopic varices, which occur most frequently in the rectum. Rectal variceal bleeding in patients with portal hypertension is rare but can be life-threatening if not diagnosed and treated in a timely manner. However, no specific treatment guidelines have been established for rectal variceal bleeding. We herein report a case involving a woman with portal hypertens…
C1 [Wu, Xiuyan; Xuan, Wei; Song, Lei] Dalian Med Univ, Dept Med Oncol, Hosp 2, 467 Zhongshan Rd, Dalian 116000, Liaoning, Peoples R China.
C3 Dalian Medical University
RP Song, L (通讯作者)，Dalian Med Univ, Dept Med Oncol, Hosp 2, 467 Zhongshan Rd, Dalian 116000, Liaoning, Peoples R China.
EM songlei_1975@126.com
CR Ahn SS, 2015, WORLD J GASTROENTERO, V21, P2558, DOI 10.3748/wjg.v21.i8.2558
Almadi MA, 2011, GASTROINTEST ENDOSC, V74, P380, DOI 10.1016/j.gie.2011.03.1177
Batoon SB, 1999, AM J GASTROENTEROL, V94, P3076, DOI 10.1111/j.1572-0241.1999.03076.x
GANGULY S, 1995, HEPATOLOGY, V21, P1226, DOI 10.1002/hep.1840210503
GOENKA MK, 1991, AM J GASTROENTEROL, V86, P1185
Goenka MK, 1984, AM J GASTROENTEROL, V79, P756
HOSKING SW, 1989, LANCET, V1, P349
Khaliq A, 2012, INTERN EMERG MED, V7, pS57, DOI 10.1007/s11739-011-0685-5
MCCORMACK TT, 1984, BRIT J SURG, V71, P163, DOI 10.1002/bjs.1800710236
OHNISHI K, 1985, J CLIN GASTROENTEROL, V7, P200
Shanmao Nie, 2016, J REGIONAL ANATOMY O, V25, P300
Vangeli M, 2004, J HEPATOL, V41, P560, DOI 10.1016/j.jhep.2004.06.024
WANG M, 1985, AM J GASTROENTEROL, V80, P779
Watanabe N, 2010, HEPATOL RES, V40, P763, DOI 10.1111/j.1872-034X.2010.00690.x
WEINSHEL E, 1986, GASTROENTEROLOGY, V90, P744, DOI 10.1016/0016-5085(86)91132-7
Yoshino K, 2014, HEPATOL RES, V44, P1088, DOI 10.1111/hepr.12232
NR 16
TC 4
Z9 4
U1 0
U2 1
PU SAGE PUBLICATIONS LTD
PI LONDON
PA 1 OLIVERS YARD, 55 CITY ROAD, LONDON EC1Y 1SP, ENGLAND
SN 0300-0605
EI 1473-2300
J9 J INT MED RES
JI J. Int. Med. Res.
PD APR
PY 2018
VL 46
IS 4
BP 1666
EP 1671
DI 10.1177/0300060517730720
PG 6
WC Medicine, Research & Experimental; Pharmacology & Pharmacy
WE Science Citation Index Expanded (SCI-EXPANDED)
SC Research & Experimental Medicine; Pharmacology & Pharmacy
GA GC6CR
UT WOS:000429878200039
PM 29338471
OA Green Published, gold
DA 2025-01-01
ER
PT J
AU Raat, H
Stockx, L
Ranschaert, E
Nevens, F
Wilms, G
Baert, AL
AF Raat, H
Stockx, L
Ranschaert, E
Nevens, F
Wilms, G
Baert, AL
TI Percutaneous hydrodynamic thrombectomy of acute thrombosis in
transjugular intrahepatic portosystemic shunt (TIPS): A feasibility
study in five patients
SO CARDIOVASCULAR AND INTERVENTIONAL RADIOLOGY
LA English
DT Article
DE catheters and catheterization; thrombectomy; transjugular portosystemic
shunt; TIPS
ID OCCLUSION; CATHETER
AB Purpose: To evaluate the feasibility of percutaneous hydrodynamic thrombectomy in restoring patency of acutely thrombosed stent-shunts after transjugular intrahepatic portosystemic shunt (TIPS).
Methods: Percutaneous hydrodynamic thrombectomy was performed in five consecutive patients with angiographically documented complete thrombosis of the stent-shunt which developed within 2 weeks after the TIPS procedure. Thrombectomy was performed with a hydrolytic suction thrombectomy catheter, introduced via a transjugular approach.
Results: In all patients, immediate restoration of patency of the stent-shunt was achieved after deploying additional stent(s) to cover residual adherent mural thrombus. In two patients early reocclusion occurred.
Conclusion: Percutaneous hydrolytic suction thrombectomy in acutely thrombosed intrahepatic portosystemic shunts is technically feasible.
C1 UNIV HOSP,DEPT RADIOL,B-3000 LOUVAIN,BELGIUM.
RI Ranschaert, Erik R./Q-4577-2016
OI Ranschaert, Erik R./0000-0001-9375-9750
CR Darcy M D, 1992, J Vasc Interv Radiol, V3, P77, DOI 10.1016/S1051-0443(92)72191-5
FREEDMAN AM, 1993, RADIOGRAPHICS, V13, P1185, DOI 10.1148/radiographics.13.6.8290720
Gordon R L, 1993, J Vasc Interv Radiol, V4, P441, DOI 10.1016/S1051-0443(93)71896-5
HAUSEGGER KA, 1994, RADIOLOGY, V191, P177, DOI 10.1148/radiology.191.1.8134566
LABERGE JM, 1993, RADIOLOGY, V187, P413, DOI 10.1148/radiology.187.2.8475283
LABERGE JM, 1995, GASTROENTEROLOGY, V108, P1143, DOI 10.1016/0016-5085(95)90213-9
LABERGE JM, 1993, J VASC INTERV RADIOL, V4, P778
LIND CD, 1994, GASTROENTEROLOGY, V106, P1277, DOI 10.1016/0016-5085(94)90020-5
REEKERS JA, 1993, RADIOLOGY, V188, P871, DOI 10.1148/radiology.188.3.8351365
Reekers JA, 1996, RADIOLOGY, V198, P49, DOI 10.1148/radiology.198.1.8539405
SCHMITZRODE T, 1994, J VASC INTERV RADIOL, V5, P467, DOI 10.1016/S1051-0443(94)71532-3
VONRILINGER N, 1996, FORTSCHR RONTBENSTR, V164, P153
VORWERK D, 1994, J VASC INTERV RADIOL, V5, P813, DOI 10.1016/S1051-0443(94)71611-0
NR 13
TC 8
Z9 8
U1 0
U2 2
PU SPRINGER VERLAG
PI NEW YORK
PA 175 FIFTH AVE, NEW YORK, NY 10010
SN 0174-1551
J9 CARDIOVASC INTER RAD
JI Cardiovasc. Interv. Radiol.
PD MAY-JUN
PY 1997
VL 20
IS 3
BP 180
EP 183
DI 10.1007/s002709900133
PG 4
WC Cardiac & Cardiovascular Systems; Radiology, Nuclear Medicine & Medical
Imaging
WE Science Citation Index Expanded (SCI-EXPANDED)
SC Cardiovascular System & Cardiology; Radiology, Nuclear Medicine &
Medical Imaging
GA WZ307
UT WOS:A1997WZ30700003
PM 9134840
DA 2025-01-01
ER
PT J
AU ROEREN, T
RICHTER, GM
LIMBERG, B
KAUFFMANN, GW
AF ROEREN, T
RICHTER, GM
LIMBERG, B
KAUFFMANN, GW
TI METHODS OF GUIDANCE FOR TRANSJUGULAR INTRAHEPATIC PORTOSYSTEMIC
STENT-SHUNTS
SO SEMINARS IN INTERVENTIONAL RADIOLOGY
LA English
DT Article
RP ROEREN, T (通讯作者)，UNIV HEIDELBERG,DEPT DIAGNOST RADIOL,RADIODIAGNOST ABT,NEUENHEIMER FELD 110,D-69120 HEIDELBERG,GERMANY.
NR 0
TC 5
Z9 5
U1 0
U2 0
PU THIEME MEDICAL PUBL INC
PI NEW YORK
PA 381 PARK AVE SOUTH, NEW YORK, NY 10016
SN 0739-9529
J9 SEMIN INTERVENT RAD
JI Semin. Interv. Radiol.
PD MAR
PY 1995
VL 12
IS 1
BP 15
EP 19
DI 10.1055/s-2008-1061308
PG 5
WC Radiology, Nuclear Medicine & Medical Imaging
WE Science Citation Index Expanded (SCI-EXPANDED)
SC Radiology, Nuclear Medicine & Medical Imaging
GA QR340
UT WOS:A1995QR34000004
DA 2025-01-01
ER
PT J
AU Brensing, KA
Textor, J
Strunk, H
Klehr, HU
Schild, H
Sauerbruch, T
AF Brensing, KA
Textor, J
Strunk, H
Klehr, HU
Schild, H
Sauerbruch, T
TI Transjugular intrahepatic portosystemic stent-shunt for hepatorenal
syndrome
SO LANCET
LA English
DT Article
ID CIRRHOSIS; ASCITES
C1 UNIV BONN,DEPT RADIOL,D-53105 BONN,GERMANY.
C3 University of Bonn
RP Brensing, KA (通讯作者)，UNIV BONN,DEPT INTERNAL MED,SIGMUND FREUD STR 25,D-53105 BONN,GERMANY.
CR Arroyo V, 1996, HEPATOLOGY, V23, P164, DOI 10.1002/hep.510230122
GINES A, 1993, GASTROENTEROLOGY, V105, P229, DOI 10.1016/0016-5085(93)90031-7
GONWA TA, 1991, TRANSPLANTATION, V51, P428, DOI 10.1097/00007890-199102000-00030
LAKE JR, 1993, TRANSPLANT P, V25, P1766
WONG F, 1995, ANN INTERN MED, V122, P816, DOI 10.7326/0003-4819-122-11-199506010-00002
NR 5
TC 79
Z9 84
U1 0
U2 0
PU LANCET LTD
PI LONDON
PA 42 BEDFORD SQUARE, LONDON, ENGLAND WC1B 3SL
SN 0140-6736
J9 LANCET
JI Lancet
PD MAR 8
PY 1997
VL 349
IS 9053
BP 697
EP 698
DI 10.1016/S0140-6736(97)24010-9
PG 2
WC Medicine, General & Internal
WE Science Citation Index Expanded (SCI-EXPANDED)
SC General & Internal Medicine
GA WM080
UT WOS:A1997WM08000013
PM 9078203
DA 2025-01-01
ER
PT J
AU Jalan, R
Dabos, K
Redhead, DN
Lee, A
HAyes, PC
AF Jalan, R
Dabos, K
Redhead, DN
Lee, A
HAyes, PC
TI Elevation of intracranial pressure following transjugular intrahepatic
portosystemic stent-shunt for variceal haemorrhage
SO JOURNAL OF HEPATOLOGY
LA English
DT Article
DE acute liver failure; encephalopathy; intracranial pressure; TIPSS
ID MAGNETIC-RESONANCE SPECTROSCOPY; ACUTE LIVER-FAILURE;
HEPATIC-ENCEPHALOPATHY; BRAIN EDEMA; BLOOD-FLOW; GLUTAMINE;
HYPERTENSION; HEMORRHAGE; WORKSHOP; TIPS
AB Increased intracranial pressure and cerebral oedema in patients with chronic liver disease is rare and is more typical of acute liver failure, Transjugular intrahepatic portosystemic stent-shunt is being increasingly used in the management of uncontrolled variceal haemorrhage in patients with cirrhosis, In our institution, a total of 160 patients has undergone transjugular intrahepatic porto-s…
Four of these 56 patients developed features of acute liver failure, with marked deterioration in liver function tests and elevated intracranial pressure, This unusual but important complication of transjugular intrahepatic portosystemic stent-shunt has not been reported in the literature previously, and may have important consequences both for clinical practice and in the provision of further cl…
C1 ROYAL INFIRM,CTR LIVER & DIGEST DISORDERS,EDINBURGH EH3 9YW,MIDLOTHIAN,SCOTLAND.
ROYAL INFIRM,DEPT RADIOL,EDINBURGH EH3 9YW,MIDLOTHIAN,SCOTLAND.
ROYAL INFIRM,INTENS THERAPY UNIT,EDINBURGH EH3 9YW,MIDLOTHIAN,SCOTLAND.
C3 Royal Infirmary of Edinburgh; Royal Infirmary of Edinburgh; Royal
Infirmary of Edinburgh
RP Jalan, R (通讯作者)，ROYAL INFIRM,DEPT MED,LAURISTON PL,EDINBURGH EH3 9YW,MIDLOTHIAN,SCOTLAND.
CR BASILE AS, 1991, PHARMACOL REV, V43, P27
BLEI AT, 1991, HEPATOLOGY, V13, P376, DOI 10.1002/hep.1840130227
Cordoba J, 1996, HEPATOLOGY, V24, P919, DOI 10.1002/hep.510240427
Cordoba J., 1996, Hepatology, V24, p321A
CRIPPIN JS, 1992, AM J GASTROENTEROL, V87, P879
DEFRANCHIS R, 1992, J HEPATOL, V15, P256, DOI 10.1016/0168-8278(92)90044-P
HAUSSINGER D, 1994, GASTROENTEROLOGY, V107, P1475
HELTON WS, 1993, AM J SURG, V165, P566, DOI 10.1016/S0002-9610(05)80436-2
HOOFNAGLE JH, 1995, HEPATOLOGY, V21, P240, DOI 10.1002/hep.1840210137
JALAN R, 1995, AM J GASTROENTEROL, V90, P1932
Jalan R, 1995, J HEPATOL, V23, P697, DOI 10.1016/0168-8278(95)80036-0
JALAN R, 1995, J HEPATOL, V23, P123, DOI 10.1016/0168-8278(95)80325-4
JALAN R, 1994, Q J MED, V87, P565
JONES EA, 1990, HEPATOLOGY TXB LIVER, P460
KREIS R, 1991, NMR BIOMED, V4, P109, DOI 10.1002/nbm.1940040214
LABERGE JM, 1993, RADIOLOGY, V187, P413, DOI 10.1148/radiology.187.2.8475283
MCCONNELL JR, 1995, HEPATOLOGY, V22, P69, DOI 10.1002/hep.1840220111
MCCORMICK PA, 1994, BRIT J SURG, V81, P1324, DOI 10.1002/bjs.1800810922
MUNOZ SJ, 1991, HEPATOLOGY, V13, P209, DOI 10.1016/0270-9139(91)92430-G
PARSONSSMITH BG, 1957, LANCET, V2, P867
ROSS B, 1992, EUR J RADIOL, V14, P128, DOI 10.1016/0720-048X(92)90226-Y
ROSSLE M, 1993, HEPATOLOGY, V18, pA285, DOI 10.1016/0270-9139(93)92665-M
ROSSLE M, 1994, NEW ENGL J MED, V330, P165, DOI 10.1056/NEJM199401203300303
Sanyal AJ, 1996, GASTROENTEROLOGY, V111, P138, DOI 10.1053/gast.1996.v111.pm8698192
TRABER PG, 1986, GASTROENTEROLOGY, V91, P1347, DOI 10.1016/0016-5085(86)90186-1
WENDON JA, 1994, HEPATOLOGY, V19, P1407, DOI 10.1002/hep.1840190614
NR 26
TC 61
Z9 63
U1 0
U2 1
PU MUNKSGAARD INT PUBL LTD
PI COPENHAGEN
PA 35 NORRE SOGADE, PO BOX 2148, DK-1016 COPENHAGEN, DENMARK
SN 0168-8278
J9 J HEPATOL
JI J. Hepatol.
PD NOV
PY 1997
VL 27
IS 5
BP 928
EP 933
DI 10.1016/S0168-8278(97)80333-9
PG 6
WC Gastroenterology & Hepatology
WE Science Citation Index Expanded (SCI-EXPANDED)
SC Gastroenterology & Hepatology
GA YC185
UT WOS:A1997YC18500022
PM 9382983
DA 2025-01-01
ER
PT J
AU Kauffmann, GW
Richter, GM
AF Kauffmann, GW
Richter, GM
TI Transjugular intrahepatic portosystemic stent-shunt (TIPSS): technique
and indications
SO EUROPEAN RADIOLOGY
LA English
DT Review
ID VARICEAL HEMORRHAGE
C1 Univ Heidelberg, Abt Radiodiagnost, D-69120 Heidelberg, Germany.
C3 Ruprecht Karls University Heidelberg
RP Kauffmann, GW (通讯作者)，Univ Heidelberg, Abt Radiodiagnost, Neuenheimer Feld 110, D-69120 Heidelberg, Germany.
CR ABECASSIS M, 1985, HEPATOLOGY, V5, P1032
Burgener F A, 1979, Rofo, V130, P686
Child CG, 1964, Surgery and portal hypertension. The Liver and Portal Hypertension
COLAPINTO RF, 1982, CAN MED ASSOC J, V126, P267
GORDON JD, 1987, CAN J SURG, V30, P45
JOHANSEN K, 1989, AM J SURG, V157, P479, DOI 10.1016/0002-9610(89)90639-9
KOCH G, 1973, LANGENBECK ARCH CHIR, V333, P237, DOI 10.1007/BF01251064
MURRAY JF, 1961, J CLIN INVEST, V40, P1413, DOI 10.1172/JCI104372
PALMAZ JC, 1986, AM J ROENTGENOL, V147, P1251, DOI 10.2214/ajr.147.6.1251
PALMAZ JC, 1985, AM J ROENTGENOL, V145, P821, DOI 10.2214/ajr.145.4.821
REICH M, 1977, J SURG RES, V23, P14, DOI 10.1016/0022-4804(77)90183-4
RICHTER GM, 1989, RADIOLOGE, V29, P406
RICHTER GM, 1990, CARDIOVASC INTER RAD, V13, P200, DOI 10.1007/BF02575474
RICHTER GM, 1990, RADIOLOGY, V174, P1027, DOI 10.1148/radiology.174.3.174-3-1027
RICHTER GM, 1996, INTERVENTIONELLE RAD
ROSCH J, 1987, RADIOLOGY, V162, P481
ROSCH J, 1969, RADIOLOGY, V92, P1112
WARREN WD, 1982, ANN SURG, V195, P530, DOI 10.1097/00000658-198205000-00002
NR 18
TC 13
Z9 13
U1 0
U2 1
PU SPRINGER VERLAG
PI NEW YORK
PA 175 FIFTH AVE, NEW YORK, NY 10010 USA
SN 0938-7994
J9 EUR RADIOL
JI Eur. Radiol.
PY 1999
VL 9
IS 4
BP 685
EP 692
DI 10.1007/s003300050733
PG 8
WC Radiology, Nuclear Medicine & Medical Imaging
WE Science Citation Index Expanded (SCI-EXPANDED)
SC Radiology, Nuclear Medicine & Medical Imaging
GA 196PC
UT WOS:000080315900019
PM 10354885
DA 2025-01-01
ER
PT J
AU RICHTER, GM
NOELDGE, G
PALMAZ, JC
ROESSLE, M
AF RICHTER, GM
NOELDGE, G
PALMAZ, JC
ROESSLE, M
TI THE TRANSJUGULAR INTRAHEPATIC PORTOSYSTEMIC STENT-SHUNT (TIPSS) -
RESULTS OF A PILOT-STUDY
SO CARDIOVASCULAR AND INTERVENTIONAL RADIOLOGY
LA English
DT Article
RP RICHTER, GM (通讯作者)，UNIV HEIDELBERG,UNIV HOSP,DEPT DIAGNOST RADIOL,IM NEUENHEIMER FELD 110,W-6900 HEIDELBERG,GERMANY.
NR 0
TC 153
Z9 157
U1 0
U2 4
PU SPRINGER VERLAG
PI NEW YORK
PA 175 FIFTH AVE, NEW YORK, NY 10010
SN 0174-1551
J9 CARDIOVASC INTER RAD
JI Cardiovasc. Interv. Radiol.
PD JUN-JUL
PY 1990
VL 13
IS 3
BP 200
EP 207
DI 10.1007/BF02575474
PG 8
WC Cardiac & Cardiovascular Systems; Radiology, Nuclear Medicine & Medical
Imaging
WE Science Citation Index Expanded (SCI-EXPANDED)
SC Cardiovascular System & Cardiology; Radiology, Nuclear Medicine &
Medical Imaging
GA DW889
UT WOS:A1990DW88900011
PM 2121348
DA 2025-01-01
ER
PT J
AU Finkielman, JD
Gimenez, M
Pietrangelo, C
Blanco, MV
AF Finkielman, JD
Gimenez, M
Pietrangelo, C
Blanco, MV
TI Endocarditis as a complication of a transjugular intrahepatic
portosystemic stent shunt
SO CLINICAL INFECTIOUS DISEASES
LA English
DT Article
RP Finkielman, JD (通讯作者)，UBA,HOSP CLIN JOSE SAN MARTIN,SEXTA CATEDRA MED,FAC MED,CORDOBA 2351,PISO 10,RA-1120 BUENOS AIRES,DF,ARGENTINA.
CR DURACK DT, 1994, AM J MED, V96, P200, DOI 10.1016/0002-9343(94)90143-0
FREEDMAN AM, 1993, RADIOGRAPHICS, V13, P1185, DOI 10.1148/radiographics.13.6.8290720
ROSSLE M, 1994, NEW ENGL J MED, V330, P165, DOI 10.1056/NEJM199401203300303
WHITENER C, 1993, INFECT DIS CLIN N AM, V7, P81
NR 4
TC 8
Z9 8
U1 0
U2 0
PU UNIV CHICAGO PRESS
PI CHICAGO
PA 5720 S WOODLAWN AVE, CHICAGO, IL 60637
SN 1058-4838
J9 CLIN INFECT DIS
JI Clin. Infect. Dis.
PD FEB
PY 1996
VL 22
IS 2
BP 385
EP 386
DI 10.1093/clinids/22.2.385
PG 2
WC Immunology; Infectious Diseases; Microbiology
WE Science Citation Index Expanded (SCI-EXPANDED)
SC Immunology; Infectious Diseases; Microbiology
GA TU876
UT WOS:A1996TU87600039
PM 8838211
OA Bronze
DA 2025-01-01
ER
PT J
AU Goldberg, MS
Weppler, D
Khan, FA
DeFaria, W
Khan, RT
Webb, MG
Nery, JR
Gyamfi, A
Tzakis, AG
AF Goldberg, MS
Weppler, D
Khan, FA
DeFaria, W
Khan, RT
Webb, MG
Nery, JR
Gyamfi, A
Tzakis, AG
TI Does transjugular intrahepatic portosystemic shunting facilitate or
complicate liver transplantation?
SO TRANSPLANTATION PROCEEDINGS
LA English
DT Article; Proceedings Paper
CT XVI International Congress of the Transplantation-Society
CY AUG 25-30, 1996
CL BARCELONA, SPAIN
SP Sandoz, Fujisawa, Congress Org Comm, Transplantat Soc
ID REFRACTORY ASCITES; STENT-SHUNT; ENCEPHALOPATHY
C1 UNIV MIAMI, SCH MED, DIV LIVER GI TRANSPLANTAT, DEPT SURG, MIAMI, FL 33101 USA.
UNIV MIAMI, SCH MED, DEPT MED, DIV HEPATOL, MIAMI, FL 33101 USA.
C3 University of Miami; University of Miami
RI Faria, Wandry/AAP-2788-2021
CR LAVERGE JM, 1993, RADIOLOGY, V187, P413
MILLIS M, 1995, TRANSPLANT P, V27, P1252
OCHS A, 1995, NEW ENGL J MED, V332, P1192, DOI 10.1056/NEJM199505043321803
QUIROGA J, 1995, HEPATOLOGY, V21, P986, DOI 10.1002/hep.1840210416
Roessle Martin, 1994, New England Journal of Medicine, V330, P165
SANYAL AJ, 1994, HEPATOLOGY, V20, P46, DOI 10.1002/hep.1840200109
SCHIFFMAN ML, 1995, HEPATOLOGY, V22, P1591
SOMBERG KA, 1995, HEPATOLOGY, V21, P709, DOI 10.1002/hep.1840210317
SOMBERG KA, 1995, AM J GASTROENTEROL, V90, P549
Wilson MW, 1995, J VASC INTERV RADIOL, V6, P695, DOI 10.1016/S1051-0443(95)71166-6
WONG F, 1995, ANN INTERN MED, V122, P816, DOI 10.7326/0003-4819-122-11-199506010-00002
NR 11
TC 16
Z9 16
U1 0
U2 1
PU ELSEVIER SCIENCE INC
PI NEW YORK
PA STE 800, 230 PARK AVE, NEW YORK, NY 10169 USA
SN 0041-1345
EI 1873-2623
J9 TRANSPL P
JI Transplant. Proc.
PD FEB-MAR
PY 1997
VL 29
IS 1-2
BP 557
EP 559
DI 10.1016/S0041-1345(96)00265-5
PG 3
WC Immunology; Surgery; Transplantation
WE Science Citation Index Expanded (SCI-EXPANDED); Conference Proceedings Citation Index - Science (CPCI-S)
SC Immunology; Surgery; Transplantation
GA WM127
UT WOS:A1997WM12700231
PM 9123127
OA hybrid
DA 2025-01-01
ER
PT J
AU Domagk, D
Herbst, H
Wessling, J
Heindel, W
Menzel, J
Domschke, W
AF Domagk, D
Herbst, H
Wessling, J
Heindel, W
Menzel, J
Domschke, W
TI Intravascular ultrasonography: a promising imaging tool in transjugular
intrahepatic portosystemic stent shunts
SO SCANDINAVIAN JOURNAL OF GASTROENTEROLOGY
LA English
DT Article
C1 Univ Munster, Dept Med B, D-48129 Munster, Germany.
Univ Munster, Dept Pathol, D-48129 Munster, Germany.
Univ Munster, Dept Clin Radiol, D-48129 Munster, Germany.
C3 University of Munster; University of Munster; University of Munster
RP Domagk, D (通讯作者)，Univ Munster, Dept Med B, Albert Schweitzer Str 33, D-48129 Munster, Germany.
CR Chopra S, 2000, RADIOLOGY, V215, P115, DOI 10.1148/radiology.215.1.r00ap51115
Domagk D, 2002, CARDIOVASC INTER RAD, V25, P506, DOI 10.1007/s00270-002-1837-9
Domagk D, 2002, GASTROENTEROLOGY, V122, pA656
Huehns TY, 1999, ATHEROSCLEROSIS, V144, P135, DOI 10.1016/S0021-9150(99)00048-9
Schlegel PM, 2002, ROFO-FORTSCHR RONTG, V174, P224, DOI 10.1055/s-2002-20106
NR 5
TC 0
Z9 0
U1 0
U2 0
PU TAYLOR & FRANCIS AS
PI OSLO
PA CORT ADELERSGT 17, PO BOX 2562, SOLLI, 0202 OSLO, NORWAY
SN 0036-5521
J9 SCAND J GASTROENTERO
JI Scand. J. Gastroenterol.
PD APR
PY 2003
VL 38
IS 4
BP 443
EP 444
DI 10.1080/00365520310001680
PG 2
WC Gastroenterology & Hepatology
WE Science Citation Index Expanded (SCI-EXPANDED)
SC Gastroenterology & Hepatology
GA 674XT
UT WOS:000182663400017
PM 12739719
DA 2025-01-01
ER
PT J
AU RICHTER, GM
NOELDGE, G
ROESSLE, M
PALMAZ, JC
AF RICHTER, GM
NOELDGE, G
ROESSLE, M
PALMAZ, JC
TI EVOLUTION AND CLINICAL INTRODUCTION OF TIPSS, THE TRANSJUGULAR
INTRAHEPATIC PORTOSYSTEMIC STENT-SHUNT
SO SEMINARS IN INTERVENTIONAL RADIOLOGY
LA English
DT Article
RP RICHTER, GM (通讯作者)，UNIV HEIDELBERG,DEPT DIAGNOST RADIOL,IM NEUENHEIMER FEID 110,W-6900 HEIDELBERG,GERMANY.
NR 0
TC 38
Z9 39
U1 0
U2 0
PU THIEME MEDICAL PUBL INC
PI NEW YORK
PA 381 PARK AVE SOUTH, NEW YORK, NY 10016
SN 0739-9529
J9 SEMIN INTERVENT RAD
JI Semin. Interv. Radiol.
PD DEC
PY 1991
VL 8
IS 4
BP 331
EP 340
DI 10.1055/s-2008-1074662
PG 10
WC Radiology, Nuclear Medicine & Medical Imaging
WE Science Citation Index Expanded (SCI-EXPANDED)
SC Radiology, Nuclear Medicine & Medical Imaging
GA GU851
UT WOS:A1991GU85100014
DA 2025-01-01
ER
PT J
AU Chui, AKK
Rao, ARN
Shi, LW
Ong, J
Waugh, RC
Verran, DJ
Shun, A
Sheil, AGR
AF Chui, AKK
Rao, ARN
Shi, LW
Ong, J
Waugh, RC
Verran, DJ
Shun, A
Sheil, AGR
TI Liver transplantation in patients with transjugular intrahepatic
portosystemic shunts
SO TRANSPLANTATION PROCEEDINGS
LA English
DT Article; Proceedings Paper
CT 6th Congress of the Asian-Society-of-Transplantation
CY SEP 20-24, 1999
CL SUNTEC CITY, SINGAPORE
SP Soc Transplantat Singapore, Asian Soc Transplantat, Transplantat Soc, Novartis Pte Ltd, Janssen-Cilag, Fujisawa, Roche Singapore Pte Ltd, Fresenius Ag, Baxter Healthcare Far E Pte Ltd, Transmed Pte Ltd
ID TERM FOLLOW-UP; STENT-SHUNT; TIPSS
C1 Univ Sydney, RPA Hosp, Australian Natl Liver Transplant Unit, Camperdown, NSW 2050, Australia.
Chinese Univ Hong Kong, Prince Wales Hosp, Dept Surg, Hong Kong, Peoples R China.
C3 University of Sydney; Chinese University of Hong Kong; Prince of Wales
Hospital
RP Rao, ARN (通讯作者)，Univ Sydney, RPA Hosp, Australian Natl Liver Transplant Unit, Camperdown, NSW 2050, Australia.
RI Verran, Deborah/V-3954-2019
OI Ong, Juling/0000-0003-2212-930X; Rao, Nitin A R/0000-0002-6321-4079
CR Clavien PA, 1998, ANN SURG, V227, P440, DOI 10.1097/00000658-199803000-00017
Farney AC, 1998, TRANSPLANTATION, V65, P572, DOI 10.1097/00007890-199802270-00020
JALAN R, 1995, AM J GASTROENTEROL, V90, P1932
JALAN R, 1994, Q J MED, V87, P565
MENEGAUX F, 1994, ARCH SURG-CHICAGO, V129, P1018
RING EJ, 1992, ANN INTERN MED, V116, P304, DOI 10.7326/0003-4819-116-4-304
Stanley AJ, 1996, GUT, V39, P479, DOI 10.1136/gut.39.3.479
NR 7
TC 2
Z9 2
U1 0
U2 0
PU ELSEVIER SCIENCE INC
PI NEW YORK
PA 655 AVENUE OF THE AMERICAS, NEW YORK, NY 10010 USA
SN 0041-1345
J9 TRANSPLANT P
JI Transplant. Proc.
PD NOV
PY 2000
VL 32
IS 7
BP 2204
EP 2205
DI 10.1016/S0041-1345(00)01635-3
PG 2
WC Immunology; Surgery; Transplantation
WE Conference Proceedings Citation Index - Science (CPCI-S); Science Citation Index Expanded (SCI-EXPANDED)
SC Immunology; Surgery; Transplantation
GA 385JV
UT WOS:000166001400350
PM 11120133
DA 2025-01-01
ER
PT J
AU HAYES, PC
REDHEAD, DN
FINLAYSON, NDC
AF HAYES, PC
REDHEAD, DN
FINLAYSON, NDC
TI TRANSJUGULAR INTRAHEPATIC PORTOSYSTEMIC STENT SHUNTS
SO GUT
LA English
DT Article
ID VARICEAL HEMORRHAGE; LIVER-FUNCTION; TIPS; EXPERIENCE; SCLEROTHERAPY;
CIRRHOSIS
C1 ROYAL EDINBURGH & ASSOCIATED HOSP,GASTROINTESTINAL & LIVER SERV,EDINBURGH EH3 9YW,MIDLOTHIAN,SCOTLAND.
ROYAL EDINBURGH & ASSOCIATED HOSP,DEPT RADIOL,EDINBURGH EH3 9YW,MIDLOTHIAN,SCOTLAND.
C3 Royal Infirmary of Edinburgh; Royal Infirmary of Edinburgh
RP HAYES, PC (通讯作者)，ROYAL EDINBURGH & ASSOCIATED HOSP,DEPT MED,EDINBURGH EH3 9YW,MIDLOTHIAN,SCOTLAND.
CR FRANCO D, 1985, CLIN GASTROENTEROL, V4, P233
GANGER DR, 1992, HEPATOLOGY, V16, pA240
Haag K., 1992, Hepatology, V16, p80A
HAYES PC, 1990, LANCET, V336, P153, DOI 10.1016/0140-6736(90)91668-Z
HUNT AH, 1958, CONTRIBUTION STUDY P, P146
INFANTERIVARD C, 1989, GASTROENTEROLOGY, V96, P1087, DOI 10.1016/0016-5085(89)91627-2
LABARGE JM, 1993, RADIOLOGY, V187, P413
LACY AM, 1992, HEPATOLOGY, V15, P616, DOI 10.1002/hep.1840150411
RICHTER GM, 1989, RADIOLOGE, V29, P406
RICHTER GM, 1990, CARDIOVASC INTER RAD, V13, P200, DOI 10.1007/BF02575474
RICHTER GM, 1990, RADIOLOGY, V174, P1027, DOI 10.1148/radiology.174.3.174-3-1027
RICHTER GM, 1991, RADIOLOGY S, V181, P99
ROBERTS JP, 1991, TRANSPLANTATION, V52, P160, DOI 10.1097/00007890-199107000-00036
ROSCH J, 1969, RADIOLOGY, V92, P1112
ROSSLE M, 1989, DEUT MED WOCHENSCHR, V114, P1511, DOI 10.1055/s-2008-1066789
ROSSLE M, 1994, NEW ENGL J MED, V330, P165, DOI 10.1056/NEJM199401203300303
ROSSLE M, 1991, HEPATOLOGY, V14, pA96
SAHAGUN G, 1992, HEPATOLOGY, V16, pA246
SANYAL AJ, 1992, HEPATOLOGY, V16, pA88
SCHMIDT RD, 1992, HEPATOLOGY, V16, pA247
SIMPSON KJ, 1993, GUT, V34, P968, DOI 10.1136/gut.34.7.968
VINEL JP, 1992, HEPATOLOGY, V16, pA85
VINEL JP, 1991, HEPATOLOGY, V14, pA243
ZEMEL G, 1991, JAMA-J AM MED ASSOC, V266, P390, DOI 10.1001/jama.266.3.390
ZEMEL G, 1991, RADIOLOGY S, V181, P99
NR 25
TC 6
Z9 6
U1 0
U2 0
PU BRITISH MED JOURNAL PUBL GROUP
PI LONDON
PA BRITISH MED ASSOC HOUSE, TAVISTOCK SQUARE, LONDON, ENGLAND WC1H 9JR
SN 0017-5749
J9 GUT
JI Gut
PD APR
PY 1994
VL 35
IS 4
BP 445
EP 446
DI 10.1136/gut.35.4.445
PG 2
WC Gastroenterology & Hepatology
WE Science Citation Index Expanded (SCI-EXPANDED)
SC Gastroenterology & Hepatology
GA ND777
UT WOS:A1994ND77700004
PM 8174978
OA Green Published, Bronze
DA 2025-01-01
ER
PT J
AU Strunk, HM
Textor, J
Brensing, KA
Schild, HH
AF Strunk, HM
Textor, J
Brensing, KA
Schild, HH
TI Acute Budd-Chiari syndrome: Treatment with transjugular intrahepatic
portosystemic shunt
SO CARDIOVASCULAR AND INTERVENTIONAL RADIOLOGY
LA English
DT Article
DE shunts, portosystemic; stents; hepatic veins, thrombosis; Budd-Chiari
syndrome; transjugular intrahepatic portosystemic stent-shunt
ID STENT-SHUNT; LIVER-TRANSPLANTATION; OBSTRUCTION; ANGIOPLASTY;
MANAGEMENT; PATIENT; TIPS
AB The case of a 28-year-old man with acute Budd-Chiari syndrome due to veno-occlusive disease is reported. Transjugular intrahepatic portosystemic shunt (TIPS) was performed after upper gastrointestinal endoscopy, duplex sonographic and abdominal computed tomographic examination, inferior cavogram with hepatic venous catheterization, and transvenous biopsy. A 10-mm parenchymal tract was created.…
RP UNIV BONN, DEPT RADIOL, SIGMUND FREUD STR 27, D-53127 BONN, GERMANY.
CR DOLMATCH BL, 1995, CARDIOVASC INTER RAD, V18, P46, DOI 10.1007/BF02807356
FEIGIN RD, 1990, AM J GASTROENTEROL, V85, P94
Fujimoto M, 1993, J Vasc Interv Radiol, V4, P257, DOI 10.1016/S1051-0443(93)71847-3
HALFF G, 1990, ANN SURG, V211, P43, DOI 10.1097/00000658-199001000-00007
HENDERSON JM, 1990, AM J SURG, V159, P41, DOI 10.1016/S0002-9610(05)80605-1
Ishiguchi T, 1992, J Vasc Interv Radiol, V3, P421, DOI 10.1016/S1051-0443(92)72056-9
KLEIN AS, 1990, ANN SURG, V212, P144, DOI 10.1097/00000658-199008000-00005
LOIS JF, 1989, RADIOLOGY, V170, P791, DOI 10.1148/radiology.170.3.2521737
LOPEZ RR, 1991, GASTROENTEROLOGY, V100, P1435
MARTIN L, 1995, CARDIOVASC INTER RAD, V18, P196
OCHS A, 1993, J HEPATOL, V18, P217, DOI 10.1016/S0168-8278(05)80249-1
PELTZER MY, 1993, JVIR, V4, P262
RICHTER GM, 1990, RADIOLOGY, V174, P1027, DOI 10.1148/radiology.174.3.174-3-1027
TAVILL AS, 1975, GASTROENTEROLOGY, V68, P509
Walker H S, 1990, J Vasc Interv Radiol, V1, P23, DOI 10.1016/S1051-0443(90)72497-9
WALTER E, 1993, SCHWEIZ MED WSCHR, V123, P1696
WANG ZG, 1989, J VASC SURG, V10, P149, DOI 10.1067/mva.1989.vs0100149
Xu K, 1996, CARDIOVASC INTER RAD, V19, P32, DOI 10.1007/s002709900006
YAMADA R, 1983, RADIOLOGY, V149, P91, DOI 10.1148/radiology.149.1.6225147
NR 19
TC 18
Z9 18
U1 1
U2 1
PU SPRINGER
PI NEW YORK
PA 233 SPRING ST, NEW YORK, NY 10013 USA
SN 0174-1551
EI 1432-086X
J9 CARDIOVASC INTER RAD
JI Cardiovasc. Interv. Radiol.
PD JUL-AUG
PY 1997
VL 20
IS 4
BP 311
EP 313
DI 10.1007/s002709900156
PG 3
WC Cardiac & Cardiovascular Systems; Radiology, Nuclear Medicine & Medical
Imaging
WE Science Citation Index Expanded (SCI-EXPANDED)
SC Cardiovascular System & Cardiology; Radiology, Nuclear Medicine &
Medical Imaging
GA XH750
UT WOS:A1997XH75000012
PM 9211781
DA 2025-01-01
ER
PT J
AU Radeleff, B
Sommer, CM
Schawo, S
Lopez-Benitez, R
Sauer, P
Schemmer, P
Kauffmann, GW
Richter, GM
AF Radeleff, Boris
Sommer, Christof-Matthias
Schawo, Simone
Lopez-Benitez, Ruben
Sauer, Peter
Schemmer, Peter
Kauffmann, Guenter W.
Richter, Goetz M.
TI Acute liver failure after a late TIPSS revision
SO CARDIOVASCULAR AND INTERVENTIONAL RADIOLOGY
LA English
DT Article
DE liver failure; liver transplantation; portal hypertension; stent;
transjugular intrahepatic portosystemic stent shunt; TIPSS
ID INTRAHEPATIC PORTOSYSTEMIC SHUNT; REFRACTORY HEPATIC-ENCEPHALOPATHY;
STENT-SHUNT; PORTACAVAL-SHUNT; REDUCING STENT; CREATION; GRAFT; FLOW;
TRANSPLANTATION; PREDICTORS
AB We report a rare case of late transjugular intrahepatic portosystemic stent shunt (TIPSS) occlusion due to progressive stent protrusion into the periportal liver parenchyma, which was a result of delayed liver shrinkage 2 years after TIPSS. The initial TIPSS procedure had been carried out in a 52-year-old man as a bridge for liver transplantation because of post-alcoholic liver cirrhosis. We d…
C1 [Radeleff, Boris; Sommer, Christof-Matthias; Schawo, Simone; Lopez-Benitez, Ruben; Kauffmann, Guenter W.; Richter, Goetz M.] Univ Heidelberg, Dept Diagnost Radiol, D-69120 Heidelberg, Germany.
[Sauer, Peter] Univ Heidelberg, Dept Internal Med 4, D-69120 Heidelberg, Germany.
[Sauer, Peter] Univ Heidelberg, Dept Gastroenterol, D-69120 Heidelberg, Germany.
[Sauer, Peter] Univ Heidelberg, Dept Hepatol, D-69120 Heidelberg, Germany.
[Sauer, Peter] Univ Heidelberg, Dept Infect Dis, D-69120 Heidelberg, Germany.
[Sauer, Peter] Univ Heidelberg, Dept Intoxicat, D-69120 Heidelberg, Germany.
[Schemmer, Peter] Univ Heidelberg, Dept Surg, D-69120 Heidelberg, Germany.
C3 Ruprecht Karls University Heidelberg; Ruprecht Karls University
Heidelberg; Ruprecht Karls University Heidelberg; Ruprecht Karls
University Heidelberg; Ruprecht Karls University Heidelberg; Ruprecht
Karls University Heidelberg; Ruprecht Karls University Heidelberg
RP Radeleff, B (通讯作者)，Univ Heidelberg, Dept Diagnost Radiol, Neuenheimer Feld 110, D-69120 Heidelberg, Germany.
EM Boris_radeleff@med.uni-heidelberg.de
CR Barton RE, 1995, SEMIN INTERVENT RAD, V12, P364, DOI 10.1055/s-0028-1082233
BELGHITI J, 1994, ANN CHIR, V48, P989
BURCHELL AR, 1976, ANN SURG, V184, P289, DOI 10.1097/00000658-197609000-00006
Charon JPM, 2004, J VASC INTERV RADIOL, V15, P1219, DOI 10.1097/01.RVI.0000137434.19522.E5
Harrod-Kim P, 2006, J VASC INTERV RADIOL, V17, P1605, DOI 10.1097/01.RVI.0000240651.38289.4B
HAUENSTEIN KH, 1995, RADIOLOGY, V194, P175, DOI 10.1148/radiology.194.1.7997547
Kamath PS, 2001, HEPATOLOGY, V33, P464, DOI 10.1053/jhep.2001.22172
Kaufman L, 2003, J VASC INTERV RADIOL, V14, P635, DOI 10.1097/01.RVI.0000071094.76358.A9
LABERGE JM, 1993, RADIOLOGY, V187, P413, DOI 10.1148/radiology.187.2.8475283
Madoff DC, 2003, J VASC INTERV RADIOL, V14, P369, DOI 10.1097/01.0000058418.10661.48
Maleux G, 2004, EUR RADIOL, V14, P1842, DOI 10.1007/s00330-004-2359-4
Maleux G, 2004, CARDIOVASC INTER RAD, V27, P140, DOI 10.1007/s00270-003-0085-y
NOELDGE G, 1992, CARDIOVASC INTER RAD, V15, P342, DOI 10.1007/BF02733960
Quaretti P, 2001, J VASC INTERV RADIOL, V12, P887, DOI 10.1016/S1051-0443(07)61516-4
RICHTER GM, 1990, CARDIOVASC INTER RAD, V13, P200, DOI 10.1007/BF02575474
RICHTER GM, 1990, RADIOLOGY, V174, P1027, DOI 10.1148/radiology.174.3.174-3-1027
Rosemurgy AS, 1997, ANN SURG, V225, P601, DOI 10.1097/00000658-199705000-00016
Rouillard SS, 1998, ANN INTERN MED, V128, P374, DOI 10.7326/0003-4819-128-5-199803010-00006
SOMBERG KA, 1995, HEPATOLOGY, V21, P709, DOI 10.1002/hep.1840210317
Tesdal IK, 1997, CARDIOVASC INTER RAD, V20, P29, DOI 10.1007/s002709900105
Textor HJ, 1998, ROFO-FORTSCHR RONTG, V168, P361, DOI 10.1055/s-2007-1015143
Tripathi D, 2006, EUR J GASTROEN HEPAT, V18, P1127
Wolf DC, 2005, DIGEST DIS SCI, V50, P2356, DOI 10.1007/s10620-005-3062-2
NR 23
TC 1
Z9 1
U1 0
U2 1
PU SPRINGER
PI NEW YORK
PA 233 SPRING STREET, NEW YORK, NY 10013 USA
SN 0174-1551
J9 CARDIOVASC INTER RAD
JI Cardiovasc. Interv. Radiol.
PD JAN
PY 2008
VL 31
IS 1
BP 209
EP 214
DI 10.1007/s00270-007-9215-2
PG 6
WC Cardiac & Cardiovascular Systems; Radiology, Nuclear Medicine & Medical
Imaging
WE Science Citation Index Expanded (SCI-EXPANDED)
SC Cardiovascular System & Cardiology; Radiology, Nuclear Medicine &
Medical Imaging
GA 249TI
UT WOS:000252252300032
PM 17957406
DA 2025-01-01
ER
PT J
AU [Anonymous]
AF [Anonymous]
TI Transjugular intrahepatic portosystemic stent shunt reduced the rate of
variceal rebleeding in patients with cirrhosis
SO GUT
LA English
DT Article
NR 0
TC 0
Z9 0
U1 0
U2 0
PU BMJ PUBLISHING GROUP
PI LONDON
PA BRITISH MED ASSOC HOUSE, TAVISTOCK SQUARE, LONDON WC1H 9JR, ENGLAND
SN 0017-5749
EI 1468-3288
J9 GUT
JI Gut
PD JUL
PY 1998
VL 43
IS 1
BP 10
EP 10
PG 1
WC Gastroenterology & Hepatology
WE Science Citation Index Expanded (SCI-EXPANDED)
SC Gastroenterology & Hepatology
GA ZY587
UT WOS:000074638600008
DA 2025-01-01
ER
PT J
AU Fontaine, AB
Verschyl, A
Hoffer, E
Borsa, J
Dowd, M
AF Fontaine, AB
Verschyl, A
Hoffer, E
Borsa, J
Dowd, M
TI Use of CT-guided marking of the portal vein in creation of 150
transjugular intrahepatic portosystemic shunts
SO JOURNAL OF VASCULAR AND INTERVENTIONAL RADIOLOGY
LA English
DT Article
DE computed tomography (CT), guidance; portal vein; shunts, portosystemic
ID STENT-SHUNT; LOCALIZATION; PLACEMENT
C1 UNIV WASHINGTON,MED CTR,DEPT RADIOL,SEATTLE,WA 98195.
C3 University of Washington; University of Washington Seattle
RP Fontaine, AB (通讯作者)，OHIO STATE UNIV,MED CTR,DEPT RADIOL,410 W 10TH AVE,COLUMBUS,OH 43210, USA.
CR HARTMAN JT, 1992, JVIR, V3, P545
Hawkins IF, 1997, J VASC INTERV RADIOL, V8, P235, DOI 10.1016/S1051-0443(97)70548-7
KAHBIRI H, 1994, AJR, V163, P746
LABERGE JM, 1993, RADIOLOGY, V187, P413, DOI 10.1148/radiology.187.2.8475283
REES CR, 1994, J VASC INTERV RADIOL, V5, P383, DOI 10.1016/S1051-0443(94)71508-6
RICHTER GM, 1990, RADIOLOGY, V174, P1027, DOI 10.1148/radiology.174.3.174-3-1027
ROIZENTAL M, 1995, RADIOLOGY, V196, P868, DOI 10.1148/radiology.196.3.7644659
ROSSLE M, 1993, RADIOGRAPHICS, V13, P1184
ROSSLE M, 1994, NEW ENGL J MED, V330, P165, DOI 10.1056/NEJM199401203300303
Semba CP, 1996, J VASC INTERV RADIOL, V7, P143, DOI 10.1016/S1051-0443(96)70751-0
WARNER DL, 1995, J VASC INTERV RADIOL, V6, P87, DOI 10.1016/S1051-0443(95)71065-X
Wenz F, 1992, J Vasc Interv Radiol, V3, P549, DOI 10.1016/S1051-0443(92)72011-9
NR 12
TC 14
Z9 14
U1 0
U2 3
PU LIPPINCOTT-RAVEN PUBL
PI PHILADELPHIA
PA 227 EAST WASHINGTON SQ, PHILADELPHIA, PA 19106
SN 1051-0443
J9 J VASC INTERV RADIOL
JI J. Vasc. Interv. Radiol.
PD NOV-DEC
PY 1997
VL 8
IS 6
BP 1073
EP 1077
DI 10.1016/S1051-0443(97)70713-9
PG 5
WC Radiology, Nuclear Medicine & Medical Imaging; Peripheral Vascular
Disease
WE Science Citation Index Expanded (SCI-EXPANDED)
SC Radiology, Nuclear Medicine & Medical Imaging; Cardiovascular System &
Cardiology
GA YH376
UT WOS:A1997YH37600023
PM 9399481
DA 2025-01-01
ER
PT J
AU Cheng, ZY
Ju, JY
Zhu, QL
Deng, MM
Zhang, HL
AF Cheng, Ziyao
Ju, Jiayu
Zhu, Qingliang
Deng, Mingming
Zhang, Hailong
TI Intrahepatic hematoma secondary to transjugular intrahepatic
portosystemic stent-shunt procedure Case report and literature review
SO MEDICINE
LA English
DT Review
DE hepatic pseudoaneurysm; intrahepatic hematoma; TIPSS-related
complications; transjugular intrahepatic portosystemic stent-shunt
ID BUDD-CHIARI-SYNDROME; TIPS; THROMBOSIS; MORTALITY
AB Rationale: Transjugular intrahepatic portosystemic stent-shunt (TIPSS) is a minimally invasive procedure used for the treatment of portal hypertension. Intrahepatic hematoma is the rare complication caused by hepatic arterial injuries from TIPSS procedure.
Patient concerns: This case report illustrated a 77-year-old man with hepatitis B virus-induced cirrhosis who underwent TIPSS.
Diagnoses: The patient suffered from intrahepatic hematoma and hepatic pseudoaneurysm because of the hepatic artery injury after TIPSS.
Interventions: The hepatic artery laceration began at the level of the branch of the left hepatic artery was embolized.
Outcomes: The acute intrahepatic hematoma and hepatic pseudoaneurysm of the patient were cured.
Conclusion: In this report, we describe a cirrhosis patient with a large intrahepatic hematoma secondary to TIPSS, and a literature review is also presented. The intrahepatic hematoma and hepatic pseudoaneurysm should be paid more attention after TIPSS while early-stage prevention should be carried out.
C1 [Cheng, Ziyao; Ju, Jiayu; Zhu, Qingliang; Deng, Mingming; Zhang, Hailong] Affiliated Hosp Southwest Med Univ, Dept Gastroenterol, Luzhou, Sichuan, Peoples R China.
RP Zhang, HL (通讯作者)，Affiliated Hosp Southwest Med Univ, 25 Taiping St, Luzhou 646000, Sichuan, Peoples R China.
EM chengziyao1230@163.com; 578481417@qq.com; 244870886@qq.com;
dengmingming@swmu.edu.cn; 416131300@qq.com
RI Ju, Jiayu/HLV-8034-2023
CR Denninger MH, 2000, HEPATOLOGY, V31, P587, DOI 10.1002/hep.510310307
Eapen CE, 2006, GUT, V55, P878, DOI 10.1136/gut.2005.071423
Fickert P, 2000, EUR J GASTROEN HEPAT, V12, P813, DOI 10.1097/00042737-200012070-00017
FORSSELL PL, 1981, DIGEST DIS SCI, V26, P631, DOI 10.1007/BF01367676
Gazzera C, 2012, RADIOL MED, V117, P46, DOI 10.1007/s11547-011-0682-9
Gazzera C, 2009, RADIOL MED, V114, P83, DOI 10.1007/s11547-008-0349-3
González-Abraldes J, 2001, J HEPATOL, V34, P174, DOI 10.1016/S0168-8278(00)00015-5
Han GH, 2011, J HEPATOL, V54, P78, DOI 10.1016/j.jhep.2010.06.029
Hasegawa S, 1998, MAGN RESON IMAGING, V16, P851, DOI 10.1016/S0730-725X(98)00081-2
Mancuso A, 2003, J HEPATOL, V38, P751, DOI 10.1016/S0168-8278(03)00118-1
Merli M, 1998, HEPATOLOGY, V27, P48, DOI 10.1002/hep.510270109
Murad SD, 2004, HEPATOLOGY, V39, P500, DOI 10.1002/hep.20064
Rössle M, 2004, SURGERY, V135, P394, DOI 10.1016/j.surg.2003.09.005
Rossle M, 1998, LIVER, V18, P73
Schweiger GD, 1997, J ULTRAS MED, V16, P437, DOI 10.7863/jum.1997.16.6.437
Sommer CM, 2012, EUR J RADIOL, V81, P2273, DOI 10.1016/j.ejrad.2011.06.037
Terreni N, 2007, CARDIOVASC INTER RAD, V30, P1065, DOI 10.1007/s00270-007-9067-9
Tripathi D, 2004, EUR J GASTROEN HEPAT, V16, P9, DOI 10.1097/00042737-200401000-00003
Tripathi D, 2006, EUR J GASTROEN HEPAT, V18, P225, DOI 10.1097/00042737-200603000-00001
Tripathi D, 2020, GUT, V69, P1173, DOI 10.1136/gutjnl-2019-320221
Tsochatzis E, 2007, EUR J INTERN MED, V18, P339, DOI 10.1016/j.ejim.2006.11.011
Urata J, 1998, J GASTROEN HEPATOL, V13, P1061, DOI 10.1111/j.1440-1746.1998.tb00571.x
Williams D, 1998, J GASTROEN HEPATOL, V13, P163, DOI 10.1111/j.1440-1746.1998.tb00632.x
Yamagami T, 2011, BRIT J RADIOL, V84, P315, DOI 10.1259/bjr/19972953
NR 24
TC 0
Z9 0
U1 0
U2 0
PU LIPPINCOTT WILLIAMS & WILKINS
PI PHILADELPHIA
PA TWO COMMERCE SQ, 2001 MARKET ST, PHILADELPHIA, PA 19103 USA
SN 0025-7974
EI 1536-5964
J9 MEDICINE
JI Medicine (Baltimore)
PY 2022
VL 101
IS 45
AR e31753
DI 10.1097/MD.0000000000031753
PG 4
WC Medicine, General & Internal
WE Science Citation Index Expanded (SCI-EXPANDED)
SC General & Internal Medicine
GA 7A3ZN
UT WOS:000898398700117
PM 36397433
OA Green Published, gold
DA 2025-01-01
ER
PT J
AU Rossle, M
AF Rossle, M
TI The transjugular intrahepatic portosystemic shunt
SO JOURNAL OF HEPATOLOGY
LA English
DT Review
ID PORTAL-SYSTEMIC SHUNT; STENT-SHUNT; REFRACTORY ASCITES;
LIVER-TRANSPLANTATION; PORTACAVAL-SHUNT; HEPATORENAL-SYNDROME; VARICEAL
[truncated: 313,456+ more rows]
